# Supplementary material for: Developmental regulation of intestinal best4+ cells
Source: bioRxiv. 2025 Dec 19:2025.12.17.694935. Preprint. [Version 1] doi: 10.64898/2025.12.17.694935 (PMC12724568; doi:10.64898/2025.12.17.694935)
Supplement: Supplement 2 [file media-2.xlsx]

## Sheet: Sheet1
Pool name	Sequence
B1_best4_19_Dla20	GAGGAGGGCAGCAAACGGaaACAGGCTTCATAGAAGCCGAAGGAT
B1_best4_19_Dla20	CTCATGTCATGTGTAGAACCCATGAtaGAAGAGTCTTCCTTTACG
B1_best4_19_Dla20	GAGGAGGGCAGCAAACGGaaCCTTCTCAAGAGGAGGAAGATTCTG
B1_best4_19_Dla20	AAGGACCTTTATCCACCCAGTATTTtaGAAGAGTCTTCCTTTACG
B1_best4_19_Dla20	GAGGAGGGCAGCAAACGGaaCTGAATGTTTCGATCTATGAGTTGG
B1_best4_19_Dla20	CATGTCATCTACGGCTAGCATAGAAtaGAAGAGTCTTCCTTTACG
B1_best4_19_Dla20	GAGGAGGGCAGCAAACGGaaAACGGGTTGATGATAAGTTCCCCTA
B1_best4_19_Dla20	GTTTCAAAATCATCATCATCTTCTCtaGAAGAGTCTTCCTTTACG
B1_best4_19_Dla20	GAGGAGGGCAGCAAACGGaaCCAGTAAAGTGAAAATGGGGATGTA
B1_best4_19_Dla20	TTAACCATCCAGCATAAAAGAAGAAtaGAAGAGTCTTCCTTTACG
B1_best4_19_Dla20	GAGGAGGGCAGCAAACGGaaCTTCACAAACTGCCTCCCAATAAGA
B1_best4_19_Dla20	GTCAAGGTGTTCTTCAGAAGATGCAtaGAAGAGTCTTCCTTTACG
B1_best4_19_Dla20	GAGGAGGGCAGCAAACGGaaGTCACCACCTGTGTGTACACCAAGG
B1_best4_19_Dla20	AATGTAAAGAAGGAGTACACGGCCAtaGAAGAGTCTTCCTTTACG
B1_best4_19_Dla20	GAGGAGGGCAGCAAACGGaaTGCTGCATTTTGATCTATAGTTATT
B1_best4_19_Dla20	TGCTGATCCAGTCATAGTGGAAGAGtaGAAGAGTCTTCCTTTACG
B1_best4_19_Dla20	GAGGAGGGCAGCAAACGGaaATCATCTTTCACACGCCCTTCTTTT
B1_best4_19_Dla20	CTCATCCATTAGCAGACGCAATGCTtaGAAGAGTCTTCCTTTACG
B1_best4_19_Dla20	GAGGAGGGCAGCAAACGGaaGCAAGCGGCATCCAGTATTTGTTGA
B1_best4_19_Dla20	GCCTGAGACGCCAGGTTGGCAAACCtaGAAGAGTCTTCCTTTACG
B1_best4_19_Dla20	GAGGAGGGCAGCAAACGGaaGCTCATCTGTGGTCATGAATCCTGC
B1_best4_19_Dla20	CTGAGTACAGATGGTTTAGTTTCCTtaGAAGAGTCTTCCTTTACG
B1_best4_19_Dla20	GAGGAGGGCAGCAAACGGaaCTTGCGCACTCGTGTGCTGATGGAA
B1_best4_19_Dla20	CACAATGTCCTCCAGAGTTGTAAACtaGAAGAGTCTTCCTTTACG
B1_best4_19_Dla20	GAGGAGGGCAGCAAACGGaaTATCTCATCAGAGTTCTCCTCAACA
B1_best4_19_Dla20	AGTATGAGGACAGATGACAGGTTAGtaGAAGAGTCTTCCTTTACG
B1_best4_19_Dla20	GAGGAGGGCAGCAAACGGaaTTCCAGAGACCACCATCATCAGGTT
B1_best4_19_Dla20	GACCTCTTTCATCTGTACCATGGACtaGAAGAGTCTTCCTTTACG
B1_best4_19_Dla20	GAGGAGGGCAGCAAACGGaaCCACCAGCGCTGAAATGCTTGAGTG
B1_best4_19_Dla20	AGGCAGGGGAAAGCTGGTGTACTGAtaGAAGAGTCTTCCTTTACG
B1_best4_19_Dla20	GAGGAGGGCAGCAAACGGaaATGAGTTTGGCAAACTTGTTACAAT
B1_best4_19_Dla20	TAGAACCCAAGAACAAATGACATGGtaGAAGAGTCTTCCTTTACG
B1_best4_19_Dla20	GAGGAGGGCAGCAAACGGaaGATTGTTATTAAGGACACACCTGTA
B1_best4_19_Dla20	GTGCTAGTCTCGCGAATATCTCCTGtaGAAGAGTCTTCCTTTACG
B1_best4_19_Dla20	GAGGAGGGCAGCAAACGGaaGAAAACCAGAAATTCTCTGTAGAGA
B1_best4_19_Dla20	AATACTGATAAAGGTGTACAGTAAGtaGAAGAGTCTTCCTTTACG
B1_best4_19_Dla20	GAGGAGGGCAGCAAACGGaaAGCAGCTTCGAGAAACCTCCAAACT
B1_best4_19_Dla20	TTGTAAATGCTTCCTTTCCATCTGAtaGAAGAGTCTTCCTTTACG
B3_adcyap1a_21_Dla5	GTCCCTGCCTCTATATCTttACAAATCTTACAGCACAGTTGTTGT
B3_adcyap1a_21_Dla5	TTATGTTGTTTACAAAAATTTATTCttCCACTCAACTTTAACCCG
B3_adcyap1a_21_Dla5	GTCCCTGCCTCTATATCTttAATGGAGACCCTGTGTGGCTCCCAT
B3_adcyap1a_21_Dla5	TTTTTCCTTACATATATATATATATttCCACTCAACTTTAACCCG
B3_adcyap1a_21_Dla5	GTCCCTGCCTCTATATCTttACAGAGCTCGATCTCAACGTTTAAG
B3_adcyap1a_21_Dla5	TTATAGCACTAATGATCAACACAAGttCCACTCAACTTTAACCCG
B3_adcyap1a_21_Dla5	GTCCCTGCCTCTATATCTttAATGAATTTCAAGATTGGTCATGTT
B3_adcyap1a_21_Dla5	GGCTTCGGGCACAGTTTCTGCACACttCCACTCAACTTTAACCCG
B3_adcyap1a_21_Dla5	GTCCCTGCCTCTATATCTttTGCATAGAGAAGTTAACCGGAAAGG
B3_adcyap1a_21_Dla5	TGAACGCTGTACAGATACAACACACttCCACTCAACTTTAACCCG
B3_adcyap1a_21_Dla5	GTCCCTGCCTCTATATCTttTTATGTGAGAAATATTTGGGAGACG
B3_adcyap1a_21_Dla5	AGCCGGGTGGCATGTTAACCAATTAttCCACTCAACTTTAACCCG
B3_adcyap1a_21_Dla5	GTCCCTGCCTCTATATCTttCCACTAATGTGCCATCTGAAATTGG
B3_adcyap1a_21_Dla5	GAGCAGGTGATTGCAGCATTTGGAGttCCACTCAACTTTAACCCG
B3_adcyap1a_21_Dla5	GTCCCTGCCTCTATATCTttCAAGCCGCTAGCTGCCTCCTGTGTC
B3_adcyap1a_21_Dla5	CCATTTTAAAGATGAAGCAAAGGCAttCCACTCAACTTTAACCCG
B3_adcyap1a_21_Dla5	GTCCCTGCCTCTATATCTttGGAGCACACCAAAGTCTACGTCTTG
B3_adcyap1a_21_Dla5	AAAAAGCCTCAATCTCATCCTCATCttCCACTCAACTTTAACCCG
B3_adcyap1a_21_Dla5	GTCCCTGCCTCTATATCTttGCTTTTGCCAAGGACCGTGGCCAGA
B3_adcyap1a_21_Dla5	AAATTGGTGCAAATCTAAGTCTTCAttCCACTCAACTTTAACCCG
B3_adcyap1a_21_Dla5	GTCCCTGCCTCTATATCTttGGGTAACTCAGAGGCGAACACACAT
B3_adcyap1a_21_Dla5	AATCCTGCAGTCTCCATTCTGATTTttCCACTCAACTTTAACCCG
B3_adcyap1a_21_Dla5	GTCCCTGCCTCTATATCTttAAGCAAGAGTCGTTTTGCTGCTCGT
B3_adcyap1a_21_Dla5	ATTGAACTAGGAGCCCATAGATGAGttCCACTCAACTTTAACCCG
B3_adcyap1a_21_Dla5	GTCCCTGCCTCTATATCTttCCAATGTAGGCTGCGTCCAGAATGA
B3_adcyap1a_21_Dla5	CATTCTGCGGCAGCGGACGGATGCTttCCACTCAACTTTAACCCG
B3_adcyap1a_21_Dla5	GTCCCTGCCTCTATATCTttACTTTTCAACGCGTCACTTTGTTAC
B3_adcyap1a_21_Dla5	TTTTTCTCTCCCAGTCTTGCTCTTTttCCACTCAACTTTAACCCG
B3_adcyap1a_21_Dla5	GTCCCTGCCTCTATATCTttCTCTCTCTCAGGTCTTCGTAGTCGG
B3_adcyap1a_21_Dla5	CAGCGTCTGGATCTTTCCTTCCTCTttCCACTCAACTTTAACCCG
B2_muc2.1_42_Dla5	CCTCGTAAATCCTCATCAttCCGCACAGGCCCGGGCATATGAGGA
B2_muc2.1_42_Dla5	TCCAGCCTTCGAGGATTACTCCTTTttATCATCCAGTAAACCGCC
B2_muc2.1_42_Dla5	CCTCGTAAATCCTCATCAttCTCACAGGTACAGCTGGAGTATTTG
B2_muc2.1_42_Dla5	AACCGTACACAGACAGTCCTCGCTCttATCATCCAGTAAACCGCC
B2_muc2.1_42_Dla5	CCTCGTAAATCCTCATCAttGTGGCGTGACATTGGGCAAAGAGGC
B2_muc2.1_42_Dla5	CTTTTGTAGTAGCTGTCTGGATTGAttATCATCCAGTAAACCGCC
B2_muc2.1_42_Dla5	CCTCGTAAATCCTCATCAttGCTCAGCAAAGTGCTCGCTATCACT
B2_muc2.1_42_Dla5	CCTTGTCCTTCATCTTGGAACACCAttATCATCCAGTAAACCGCC
B2_muc2.1_42_Dla5	CCTCGTAAATCCTCATCAttAGAACGGTCAGGGCAGTTGGACTGG
B2_muc2.1_42_Dla5	GTAGGAACAGGGGTCATCCATCCTCttATCATCCAGTAAACCGCC
B2_muc2.1_42_Dla5	CCTCGTAAATCCTCATCAttGTACCCTCCACCACCCCCTGAGGGG
B2_muc2.1_42_Dla5	TTCCAGGCGTTTGCGAAGGAAACCGttATCATCCAGTAAACCGCC
B2_muc2.1_42_Dla5	CCTCGTAAATCCTCATCAttAATTTCCACAAAGGCCACAAGTCTT
B2_muc2.1_42_Dla5	TCAGGTCATCAGCCAGCACTTTGTTttATCATCCAGTAAACCGCC
B2_muc2.1_42_Dla5	CCTCGTAAATCCTCATCAttCACCTGCATGAGAGGAACCAGCTGT
B2_muc2.1_42_Dla5	CTGGAAGCTCTGATCCACAGTGATGttATCATCCAGTAAACCGCC
B2_muc2.1_42_Dla5	CCTCGTAAATCCTCATCAttAGTATGATGTGAAAAGATGACGGCC
B2_muc2.1_42_Dla5	TGCACCTGCAGCCCAAAGACAGTCTttATCATCCAGTAAACCGCC
B2_muc2.1_42_Dla5	CCTCGTAAATCCTCATCAttGAAGTGAAACTTCTGCATTGTGTTG
B2_muc2.1_42_Dla5	ACACTGTGAAGTCAGCTGTCATGTAttATCATCCAGTAAACCGCC
B2_muc2.1_42_Dla5	CCTCGTAAATCCTCATCAttATTTTTCTTGTCGTTGTCAAAAAGC
B2_muc2.1_42_Dla5	CGTCCCGTCAGCTTTAATAAACAGAttATCATCCAGTAAACCGCC
B2_muc2.1_42_Dla5	CCTCGTAAATCCTCATCAttTCATGAGTAAAACAAGGAACAATCT
B2_muc2.1_42_Dla5	ACGATAGATTTCAAACAAGTGTCAGttATCATCCAGTAAACCGCC
B2_muc2.1_42_Dla5	CCTCGTAAATCCTCATCAttAGTCTTTTGAAAGCAAGTAATTACA
B2_muc2.1_42_Dla5	CCAGTATGATGAACTTGGACTCCTCttATCATCCAGTAAACCGCC
B2_muc2.1_42_Dla5	CCTCGTAAATCCTCATCAttAAATGTGGTGAAGTGAGATCCTTCC
B2_muc2.1_42_Dla5	TCCATGGAAAGTGAATTCTTTCCCAttATCATCCAGTAAACCGCC
B2_muc2.1_42_Dla5	CCTCGTAAATCCTCATCAttCTCATACACACCCAGCTTCCCTCCT
B2_muc2.1_42_Dla5	ACGGCACACAGACCGGGCCCGGGAAttATCATCCAGTAAACCGCC
B2_muc2.1_42_Dla5	CCTCGTAAATCCTCATCAttGACGGTTGCAGAGATCATTTGTACA
B2_muc2.1_42_Dla5	GTGCAGTGGTGTCTTCGTCTTCAGGttATCATCCAGTAAACCGCC
B2_muc2.1_42_Dla5	CCTCGTAAATCCTCATCAttCCAGCTACAAGAAGACCACTTTTCA
B2_muc2.1_42_Dla5	CTTAATATAAGCCTCAGGGTCCAAAttATCATCCAGTAAACCGCC
B2_muc2.1_42_Dla5	CCTCGTAAATCCTCATCAttTATTTTTCACACTGGTCCACCACAT
B2_muc2.1_42_Dla5	TCCAAAAGGTCTGCGCAGTCTGCCCttATCATCCAGTAAACCGCC
B2_muc2.1_42_Dla5	CCTCGTAAATCCTCATCAttCGCATTGATGAGTTGGGTTGGGAAC
B2_muc2.1_42_Dla5	GCTCATCCACGTTTTCAAATGGATCttATCATCCAGTAAACCGCC
B2_muc2.1_42_Dla5	CCTCGTAAATCCTCATCAttAACAGTTCGTCCTGATTGAATAAAC
B2_muc2.1_42_Dla5	GTGCATATTCCCAAACTCAGTGTATttATCATCCAGTAAACCGCC
B2_tcnba_11_Dla10	CCTCGTAAATCCTCATCAaaCAGATCTGTCAGTTTATATTTATTA
B2_tcnba_11_Dla10	TTTATTTAATCAAACAGAGATTTGAaaATCATCCAGTAAACCGCC
B2_tcnba_11_Dla10	CCTCGTAAATCCTCATCAaaGTTTATTTATTCAGTTAAACTTGTT
B2_tcnba_11_Dla10	CTGTATTACTTCGACACAATGAAATaaATCATCCAGTAAACCGCC
B2_tcnba_11_Dla10	CCTCGTAAATCCTCATCAaaAATTCAGCAGTAACTTTTAAAACTA
B2_tcnba_11_Dla10	TACATGACTGAAACAAGATGTGGTGaaATCATCCAGTAAACCGCC
B2_tcnba_11_Dla10	CCTCGTAAATCCTCATCAaaCAAGTGGTGAACCTCAGGATCAAAT
B2_tcnba_11_Dla10	ATTCAATTCATTCATTTCTTTGTGGaaATCATCCAGTAAACCGCC
B2_tcnba_11_Dla10	CCTCGTAAATCCTCATCAaaTTCCCACTTCCAGCCGGGTCACGAC
B2_tcnba_11_Dla10	CATCCCTCTGAACTTGGTAGCAGCCaaATCATCCAGTAAACCGCC
B2_tcnba_11_Dla10	CCTCGTAAATCCTCATCAaaTGTCTGATCCTCATCAGATCCAGCC
B2_tcnba_11_Dla10	GCTTTTCTCAGACAAAAGCTCCCAGaaATCATCCAGTAAACCGCC
B2_tcnba_11_Dla10	CCTCGTAAATCCTCATCAaaAAGGTATGGTGAATAGTGTAACTGA
B2_tcnba_11_Dla10	CCGTTCACGCTCTCCAGATATATGCaaATCATCCAGTAAACCGCC
B2_tcnba_11_Dla10	CCTCGTAAATCCTCATCAaaGATTTAGCACTCCAAACATCAGGCC
B2_tcnba_11_Dla10	TGAAGTCTGCATTGGATTCCATCAGaaATCATCCAGTAAACCGCC
B2_tcnba_11_Dla10	CCTCGTAAATCCTCATCAaaTTGCTCATTGGTGAAATCATTAACT
B2_tcnba_11_Dla10	CTGGATCACAGTGGTAGAGTAGGAGaaATCATCCAGTAAACCGCC
B2_tcnba_11_Dla10	CCTCGTAAATCCTCATCAaaTTGCCTGAGTCCGCAGGCAGTCCCA
B2_tcnba_11_Dla10	GTCACTTTAACGGGTATCTCTTCCAaaATCATCCAGTAAACCGCC
B2_tcnba_11_Dla10	CCTCGTAAATCCTCATCAaaACAAAAGACTGATCGCTGTCAGAGC
B2_tcnba_11_Dla10	CTGGGAAACACAGCAAAGCCGTGAAaaATCATCCAGTAAACCGCC
B5_best4_19_Dla20	CTCACTCCCAATCTCTATaaACAGGCTTCATAGAAGCCGAAGGAT
B5_best4_19_Dla20	CTCATGTCATGTGTAGAACCCATGAtaCTACCCTACAAATCCAAT
B5_best4_19_Dla20	CTCACTCCCAATCTCTATaaCCTTCTCAAGAGGAGGAAGATTCTG
B5_best4_19_Dla20	AAGGACCTTTATCCACCCAGTATTTtaCTACCCTACAAATCCAAT
B5_best4_19_Dla20	CTCACTCCCAATCTCTATaaCTGAATGTTTCGATCTATGAGTTGG
B5_best4_19_Dla20	CATGTCATCTACGGCTAGCATAGAAtaCTACCCTACAAATCCAAT
B5_best4_19_Dla20	CTCACTCCCAATCTCTATaaAACGGGTTGATGATAAGTTCCCCTA
B5_best4_19_Dla20	GTTTCAAAATCATCATCATCTTCTCtaCTACCCTACAAATCCAAT
B5_best4_19_Dla20	CTCACTCCCAATCTCTATaaCCAGTAAAGTGAAAATGGGGATGTA
B5_best4_19_Dla20	TTAACCATCCAGCATAAAAGAAGAAtaCTACCCTACAAATCCAAT
B5_best4_19_Dla20	CTCACTCCCAATCTCTATaaCTTCACAAACTGCCTCCCAATAAGA
B5_best4_19_Dla20	GTCAAGGTGTTCTTCAGAAGATGCAtaCTACCCTACAAATCCAAT
B5_best4_19_Dla20	CTCACTCCCAATCTCTATaaGTCACCACCTGTGTGTACACCAAGG
B5_best4_19_Dla20	AATGTAAAGAAGGAGTACACGGCCAtaCTACCCTACAAATCCAAT
B5_best4_19_Dla20	CTCACTCCCAATCTCTATaaTGCTGCATTTTGATCTATAGTTATT
B5_best4_19_Dla20	TGCTGATCCAGTCATAGTGGAAGAGtaCTACCCTACAAATCCAAT
B5_best4_19_Dla20	CTCACTCCCAATCTCTATaaATCATCTTTCACACGCCCTTCTTTT
B5_best4_19_Dla20	CTCATCCATTAGCAGACGCAATGCTtaCTACCCTACAAATCCAAT
B5_best4_19_Dla20	CTCACTCCCAATCTCTATaaGCAAGCGGCATCCAGTATTTGTTGA
B5_best4_19_Dla20	GCCTGAGACGCCAGGTTGGCAAACCtaCTACCCTACAAATCCAAT
B5_best4_19_Dla20	CTCACTCCCAATCTCTATaaGCTCATCTGTGGTCATGAATCCTGC
B5_best4_19_Dla20	CTGAGTACAGATGGTTTAGTTTCCTtaCTACCCTACAAATCCAAT
B5_best4_19_Dla20	CTCACTCCCAATCTCTATaaCTTGCGCACTCGTGTGCTGATGGAA
B5_best4_19_Dla20	CACAATGTCCTCCAGAGTTGTAAACtaCTACCCTACAAATCCAAT
B5_best4_19_Dla20	CTCACTCCCAATCTCTATaaTATCTCATCAGAGTTCTCCTCAACA
B5_best4_19_Dla20	AGTATGAGGACAGATGACAGGTTAGtaCTACCCTACAAATCCAAT
B5_best4_19_Dla20	CTCACTCCCAATCTCTATaaTTCCAGAGACCACCATCATCAGGTT
B5_best4_19_Dla20	GACCTCTTTCATCTGTACCATGGACtaCTACCCTACAAATCCAAT
B5_best4_19_Dla20	CTCACTCCCAATCTCTATaaCCACCAGCGCTGAAATGCTTGAGTG
B5_best4_19_Dla20	AGGCAGGGGAAAGCTGGTGTACTGAtaCTACCCTACAAATCCAAT
B5_best4_19_Dla20	CTCACTCCCAATCTCTATaaATGAGTTTGGCAAACTTGTTACAAT
B5_best4_19_Dla20	TAGAACCCAAGAACAAATGACATGGtaCTACCCTACAAATCCAAT
B5_best4_19_Dla20	CTCACTCCCAATCTCTATaaGATTGTTATTAAGGACACACCTGTA
B5_best4_19_Dla20	GTGCTAGTCTCGCGAATATCTCCTGtaCTACCCTACAAATCCAAT
B5_best4_19_Dla20	CTCACTCCCAATCTCTATaaGAAAACCAGAAATTCTCTGTAGAGA
B5_best4_19_Dla20	AATACTGATAAAGGTGTACAGTAAGtaCTACCCTACAAATCCAAT
B5_best4_19_Dla20	CTCACTCCCAATCTCTATaaAGCAGCTTCGAGAAACCTCCAAACT
B5_best4_19_Dla20	TTGTAAATGCTTCCTTTCCATCTGAtaCTACCCTACAAATCCAAT
B3_insl5a_13_Dla5	GTCCCTGCCTCTATATCTttTTGCAAAATACAATATACAATTAAA
B3_insl5a_13_Dla5	GTATGCAATAATATTTATTGACAAAttCCACTCAACTTTAACCCG
B3_insl5a_13_Dla5	GTCCCTGCCTCTATATCTttCAAATCCAAATAATGTAAATGAACA
B3_insl5a_13_Dla5	TTTTTAAATACAATACAGAAGAAAGttCCACTCAACTTTAACCCG
B3_insl5a_13_Dla5	GTCCCTGCCTCTATATCTttAACTGAATGTACACTTTATAGAGAA
B3_insl5a_13_Dla5	CCTGTCTGCAAATTAAGTAGTTATAttCCACTCAACTTTAACCCG
B3_insl5a_13_Dla5	GTCCCTGCCTCTATATCTttTAAGAAAAGGAAGAGAAAAGTAGAG
B3_insl5a_13_Dla5	TTCATATTCACTTGAACTCAATATGttCCACTCAACTTTAACCCG
B3_insl5a_13_Dla5	GTCCCTGCCTCTATATCTttTTTTCTTACAGCCAAACTGACAGCA
B3_insl5a_13_Dla5	GTGCTCAGCAGAGGAACGTCAGGTCttCCACTCAACTTTAACCCG
B3_insl5a_13_Dla5	GTCCCTGCCTCTATATCTttAGAGTCCAGACTCTCTCCGAGATCC
B3_insl5a_13_Dla5	GCTATCGAGGTCTCGTCTGCTTACAttCCACTCAACTTTAACCCG
B3_insl5a_13_Dla5	GTCCCTGCCTCTATATCTttAAACCTTCTCCATCCTGCGGGCTGC
B3_insl5a_13_Dla5	ACACTGGAGCTGACCCCTCCATTCAttCCACTCAACTTTAACCCG
B3_insl5a_13_Dla5	GTCCCTGCCTCTATATCTttTATAGACGACCGCGCGGATGAACTC
B3_insl5a_13_Dla5	GCCTCCTCCACCTGGAGCCTCCACAttCCACTCAACTTTAACCCG
B3_insl5a_13_Dla5	GTCCCTGCCTCTATATCTttCGCCTGCACTTCCCACACACTACAC
B3_insl5a_13_Dla5	GCCGCACAGCTTCACCGTCCTGACAttCCACTCAACTTTAACCCG
B3_insl5a_13_Dla5	GTCCCTGCCTCTATATCTttACGGCCGGACGACACATGCTCCTCA
B3_insl5a_13_Dla5	GACCACAGCAGCAGAACCGGCAGCAttCCACTCAACTTTAACCCG
B3_insl5a_13_Dla5	GTCCCTGCCTCTATATCTttTCTCTCGGGTCTTCTGGATCTCCCG
B3_insl5a_13_Dla5	TGACTTCAGTGACGCGCGCCAAGTGttCCACTCAACTTTAACCCG
B3_insl5a_13_Dla5	GTCCCTGCCTCTATATCTttGCGACTCCATTTTATGGCGACCTGT
B3_insl5a_13_Dla5	GCGAACGTCTGGTTTTCTGAAAGAGttCCACTCAACTTTAACCCG
B3_insl5a_13_Dla5	GTCCCTGCCTCTATATCTttACTCGATCCCCTTAAGTCAAACAAG
B3_insl5a_13_Dla5	ACGGAGCGCCAAACCCCACCCAACTttCCACTCAACTTTAACCCG
B5_ca4b_26_Dla10	CTCACTCCCAATCTCTATaaTTACAGTTTAGACTGAACGGTTAGC
B5_ca4b_26_Dla10	TTTTTGCTTGTTTGTTGTTTTATTGaaCTACCCTACAAATCCAAT
B5_ca4b_26_Dla10	CTCACTCCCAATCTCTATaaTCCCCAAACAACCACAGTTATGAAG
B5_ca4b_26_Dla10	ACAGTACAGTAATTATAATCATTCAaaCTACCCTACAAATCCAAT
B5_ca4b_26_Dla10	CTCACTCCCAATCTCTATaaTGTTCCTCTATGTACTCTCACTTTC
B5_ca4b_26_Dla10	TGCCTGTCACACATTAAAATGTAACaaCTACCCTACAAATCCAAT
B5_ca4b_26_Dla10	CTCACTCCCAATCTCTATaaAGAAATTTTGCAGAAACAATTGACA
B5_ca4b_26_Dla10	TTTTTCTTTTGCCTTCTTGTAATTGaaCTACCCTACAAATCCAAT
B5_ca4b_26_Dla10	CTCACTCCCAATCTCTATaaATTATATACAGATGTTACAATAGTT
B5_ca4b_26_Dla10	AAAACTAAATAATTGGAATTATACTaaCTACCCTACAAATCCAAT
B5_ca4b_26_Dla10	CTCACTCCCAATCTCTATaaAAATTGCAAGCACTCCTTACAAGAA
B5_ca4b_26_Dla10	TGTAACTTTTAAAACCCTAAACTTGaaCTACCCTACAAATCCAAT
B5_ca4b_26_Dla10	CTCACTCCCAATCTCTATaaTTGGTTATTACTTGCCATTTCATTG
B5_ca4b_26_Dla10	ATCTCTGCCTTAAAATACCATGTTTaaCTACCCTACAAATCCAAT
B5_ca4b_26_Dla10	CTCACTCCCAATCTCTATaaCACACATGGCTGAACGACATGCAAT
B5_ca4b_26_Dla10	TTTTTCAGTGCTTAGGGCTGTTGAAaaCTACCCTACAAATCCAAT
B5_ca4b_26_Dla10	CTCACTCCCAATCTCTATaaAACTTTCTGAAGAGATAAGCATAAA
B5_ca4b_26_Dla10	TTTTTAAATTATTGATGAGCGATAAaaCTACCCTACAAATCCAAT
B5_ca4b_26_Dla10	CTCACTCCCAATCTCTATaaAACAGAGCTGACCAGTAAGATAGTG
B5_ca4b_26_Dla10	GACCGTGAGAACACAGAGGGATGTGaaCTACCCTACAAATCCAAT
B5_ca4b_26_Dla10	CTCACTCCCAATCTCTATaaTACACCGGACGATCGTAACGCAGCT
B5_ca4b_26_Dla10	ACATGAAAGATGTAACTCCTCGAATaaCTACCCTACAAATCCAAT
B5_ca4b_26_Dla10	CTCACTCCCAATCTCTATaaCACCGTCTGAAAACGTCAAGTTTGA
B5_ca4b_26_Dla10	TGGGTCGGAATGTGTTTACCATGGCaaCTACCCTACAAATCCAAT
B5_ca4b_26_Dla10	CTCACTCCCAATCTCTATaaCTAATGATATGGCTCCAAGTGCTGC
B5_ca4b_26_Dla10	CCAAGTCTTCATTAGGAATGAGCATaaCTACCCTACAAATCCAAT
B5_ca4b_26_Dla10	CTCACTCCCAATCTCTATaaAGAATTTATGATAGCGTCATAATTT
B5_ca4b_26_Dla10	GCTTTCAGGATGTGTAATGTTTGTCaaCTACCCTACAAATCCAAT
B5_ca4b_26_Dla10	CTCACTCCCAATCTCTATaaTAATTTGCACTGTATGTCCATTGTT
B5_ca4b_26_Dla10	CATTAATTTTTGCTCTGTCTGGCAGaaCTACCCTACAAATCCAAT
B5_ca4b_26_Dla10	CTCACTCCCAATCTCTATaaGTCTGTAAACTGTACTGGGGTCAGT
B5_ca4b_26_Dla10	AATCACAGCATTGAGTCTCTCTTGAaaCTACCCTACAAATCCAAT
B5_ca4b_26_Dla10	CTCACTCCCAATCTCTATaaATGTTAATTGGCGACTGTTTATTGT
B5_ca4b_26_Dla10	CTGTCTGTAGAAGCTTTATTTGTAAaaCTACCCTACAAATCCAAT
B5_ca4b_26_Dla10	CTCACTCCCAATCTCTATaaCATCTGGTCCTATGCATGAGTGATT
B5_ca4b_26_Dla10	CACACGCTGCGGCTACTGTTGCCCAaaCTACCCTACAAATCCAAT
B5_ca4b_26_Dla10	CTCACTCCCAATCTCTATaaTTCTGCACTTGAAGCAAGCCTGCAT
B5_ca4b_26_Dla10	GCAAGTTACTTGGGTCTGATAACACaaCTACCCTACAAATCCAAT
B5_ca4b_26_Dla10	CTCACTCCCAATCTCTATaaTTCATCCTTAATATTTGGACCAGAA
B5_ca4b_26_Dla10	ATAGCAAGTGTGGAAAGACAGAGAAaaCTACCCTACAAATCCAAT
B1_gal3st3_168_v2_Dla10	GAGGAGGGCAGCAAACGGaaACTTTGGCACTGGGCTGCCACGGCC
B1_gal3st3_168_v2_Dla10	CTGGTAAGTCGTACCCAACG ATTGtaGAAGAGTCTTCCTTTACG
B1_gal3st3_168_v2_Dla10	GAGGAGGGCAGCAAACGGaaGAGCGAAGCGGTGGTAAACT TCCC
B1_gal3st3_168_v2_Dla10	ACTCTT TATTCGTGATTTGTGCAGtaGAAGAGTCTTCCTTTACG
B1_gal3st3_168_v2_Dla10	GAGGAGGGCAGCAAACGGaaGACTGC CGCAACAGCTGGACTTCC
B1_gal3st3_168_v2_Dla10	AAACAGCTGCGAACAAGTCGGTCTCtaGAAGAGTCTTCCTTTACG
B1_gal3st3_168_v2_Dla10	GAGGAGGGCAGCAAACGGaaCAGCTGCCGCCATAGCGAGGCATTG
B1_gal3st3_168_v2_Dla10	TCAACACATGCTAGTCCCA ATGCTtaGAAGAGTCTTCCTTTACG
B1_gal3st3_168_v2_Dla10	GAGGAGGGCAGCAAACGGaaATTCCAGTCTCTGATTTTC TCCGT
B1_gal3st3_168_v2_Dla10	TGATC GTAGAGAGCTGAATCTATAtaGAAGAGTCTTCCTTTACG
B1_gal3st3_168_v2_Dla10	GAGGAGGGCAGCAAACGGaaGGCTG TGCGCATGTTGAGACTGAC
B1_gal3st3_168_v2_Dla10	ATCACTAGAAAGGCTGCTTTTGGAGtaGAAGAGTCTTCCTTTACG
B1_gal3st3_168_v2_Dla10	GAGGAGGGCAGCAAACGGaaACAAGCGGCGTAACAGCACCAAGGA
B1_gal3st3_168_v2_Dla10	AAGAACATCATCGAGATC CCAAGCtaGAAGAGTCTTCCTTTACG
B1_gal3st3_168_v2_Dla10	GAGGAGGGCAGCAAACGGaaGCGAGAAGACTTTCTCCA TCTCGG
B1_gal3st3_168_v2_Dla10	ATCA AAGTATTCTGCAATCATAACtaGAAGAGTCTTCCTTTACG
B1_gal3st3_168_v2_Dla10	GAGGAGGGCAGCAAACGGaaATGG ACGGTCTTTATCACCACCTA
B1_gal3st3_168_v2_Dla10	CGAATCGTTTCACGTACAACTCCGTtaGAAGAGTCTTCCTTTACG
B1_gal3st3_168_v2_Dla10	GAGGAGGGCAGCAAACGGaaATCGAATCCTTTTCATCCGGACGAT
B1_gal3st3_168_v2_Dla10	CAAAGGTCAGAGTATTC CTTGCGTtaGAAGAGTCTTCCTTTACG
B1_gal3st3_168_v2_Dla10	GAGGAGGGCAGCAAACGGaaTCTAGAGAGCCATTCGG GACACGT
B1_gal3st3_168_v2_Dla10	AGT TCCAAGGCTCGTCAAGGAAAGtaGAAGAGTCTTCCTTTACG
B1_gal3st3_168_v2_Dla10	GAGGAGGGCAGCAAACGGaaGAA AACAGGGACTCAAACATCGCT
B1_gal3st3_168_v2_Dla10	AAGCTAAGACAGTACTGATTATAGTtaGAAGAGTCTTCCTTTACG
B1_gal3st3_168_v2_Dla10	GAGGAGGGCAGCAAACGGaaGGTATTGTTGGGCATGAGGTGCCGC
B1_gal3st3_168_v2_Dla10	GGTTCCCGCAGTATGG TGATGTAGtaGAAGAGTCTTCCTTTACG
B1_gal3st3_168_v2_Dla10	GAGGAGGGCAGCAAACGGaaGGTGATGATGTCAGGG GGCGAGGT
B1_gal3st3_168_v2_Dla10	TC AGTCCTGCTGAACCGTAGATGAtaGAAGAGTCTTCCTTTACG
B1_gal3st3_168_v2_Dla10	GAGGAGGGCAGCAAACGGaaCC GAGGGTAGCAGAACTGGTGGTC
B1_gal3st3_168_v2_Dla10	CGGATGGACAAAGTGGACGCTGAACtaGAAGAGTCTTCCTTTACG
B1_gal3st3_168_v2_Dla10	GAGGAGGGCAGCAAACGGaaGGTTGTTGCGCTCAGCGAAACGGAA
B1_gal3st3_168_v2_Dla10	GGAGGTGATGGGCAG CGCCACAGTtaGAAGAGTCTTCCTTTACG
B1_gal3st3_168_v2_Dla10	GAGGAGGGCAGCAAACGGaaTTTTATGTGTCTTCA AGAAGGCTA
B1_gal3st3_168_v2_Dla10	G ATGTTCTGCACAGTGGAGCTGGCtaGAAGAGTCTTCCTTTACG
B1_gal3st3_168_v2_Dla10	GAGGAGGGCAGCAAACGGaaT GCCCTGGTTGACGGAGACCGTGG
B1_gal3st3_168_v2_Dla10	TGGTGTGTTTACCTGAATGTCCACTtaGAAGAGTCTTCCTTTACG
B1_gal3st3_168_v2_Dla10	GAGGAGGGCAGCAAACGGaaAATGTCAAGTTCAAGTGACCCCCAT
B1_gal3st3_168_v2_Dla10	ACGGACAGCCCATC CAGAATGTCTtaGAAGAGTCTTCCTTTACG
B1_gal3st3_168_v2_Dla10	GAGGAGGGCAGCAAACGGaaGCAATCAATACTAG GAATATCTTC
B1_gal3st3_168_v2_Dla10	GCAGAAGAAAGCTGACAGTGCTGAtaGAAGAGTCTTCCTTTACG
B5_st6galnac1.1_23_Dla10	CTCACTCCCAATCTCTATttAT TTATGATGGTCTTCAGTGATAA
B5_st6galnac1.1_23_Dla10	TGAACTTCTCATAATAATAGTTGGAttCTACCCTACAAATCCAAT
B5_st6galnac1.1_23_Dla10	CTCACTCCCAATCTCTATttTGAATAGCCAAAAACAAGGCAAATG
B5_st6galnac1.1_23_Dla10	CATAGGCATTCACAA TATCACATGttCTACCCTACAAATCCAAT
B5_st6galnac1.1_23_Dla10	CTCACTCCCAATCTCTATttTAATTGCCCTGCATC TGTTTAGAT
B5_st6galnac1.1_23_Dla10	C ATTGGTCGGGCGGTACATTGCCCttCTACCCTACAAATCCAAT
B5_st6galnac1.1_23_Dla10	CTCACTCCCAATCTCTATttA AATCGGGGTGTAGAACGTTAAAT
B5_st6galnac1.1_23_Dla10	ATGAATCTGTTGCGAATGTAACGAAttCTACCCTACAAATCCAAT
B5_st6galnac1.1_23_Dla10	CTCACTCCCAATCTCTATttATTCAGTGGTCTCACACCTTTGAAT
B5_st6galnac1.1_23_Dla10	CTCTCGTTGAAATG CCCATTGAAAttCTACCCTACAAATCCAAT
B5_st6galnac1.1_23_Dla10	CTCACTCCCAATCTCTATttGCCTTGAAGCCACT CAAAGTCCCT
B5_st6galnac1.1_23_Dla10	CCATTGGCTGCTTTTCCCTGTAAAttCTACCCTACAAATCCAAT
B5_st6galnac1.1_23_Dla10	CTCACTCCCAATCTCTATtt ACCCTCGTCTTGTGGAATATTGTG
B5_st6galnac1.1_23_Dla10	GCCTTCAGGAATCATGACATATTTGttCTACCCTACAAATCCAAT
B5_st6galnac1.1_23_Dla10	CTCACTCCCAATCTCTATttTGGCATATAAGGAAAATGCTGTATG
B5_st6galnac1.1_23_Dla10	GCCATATTTTTTT AACGTCAGTATttCTACCCTACAAATCCAAT
B5_st6galnac1.1_23_Dla10	CTCACTCCCAATCTCTATttCCTCCTCGTAACC TTTAGTAACAG
B5_st6galnac1.1_23_Dla10	CATAGACTGATGTTCTGTTTCCGACttCTACCCTACAAATCCAAT
B5_st6galnac1.1_23_Dla10	CTCACTCCCAATCTCTATttGAGTCTATCTCTCTGCCCATCTTTG
B5_st6galnac1.1_23_Dla10	CGTTTACTCGGAAAACATAGTCATGttCTACCCTACAAATCCAAT
B5_st6galnac1.1_23_Dla10	CTCACTCCCAATCTCTATttACAGCACAGCGGATACAGCCATCCT
B5_st6galnac1.1_23_Dla10	TATTGAGAATGC CCCCAGCGCCCAttCTACCCTACAAATCCAAT
B5_st6galnac1.1_23_Dla10	CTCACTCCCAATCTCTATttGAAGACCTGGGC TTTGGGATCAAA
B5_st6galnac1.1_23_Dla10	GAGCCTTTAGGTACAGGCAGTAATAttCTACCCTACAAATCCAAT
B5_st6galnac1.1_23_Dla10	CTCACTCCCAATCTCTATttGTACTCCATGAAGCCAAAGGGATTG
B5_st6galnac1.1_23_Dla10	ACTGCTCTTTTTATTTCATTGTAATttCTACCCTACAAATCCAAT
B5_st6galnac1.1_23_Dla10	CTCACTCCCAATCTCTATttCATGTTGAGTTGACCTTTGTACAGC
B5_st6galnac1.1_23_Dla10	AAGTGTGCTAA TCGATTCCATTCTttCTACCCTACAAATCCAAT
B5_st6galnac1.1_23_Dla10	CTCACTCCCAATCTCTATttCTTGAACTCCG GGTCCTCTGTGTT
B5_st6galnac1.1_23_Dla10	CAGCTGAATGTCAGGAAGAACTGATttCTACCCTACAAATCCAAT
B5_st6galnac1.1_23_Dla10	CTCACTCCCAATCTCTATttTTGCATTACTGTCTCGCAAATAGAC
B5_st6galnac1.1_23_Dla10	AAGAGACTTTGGACAGGTCGGTTT ttCTACCCTACAAATCCAAT
B5_st6galnac1.1_23_Dla10	CTCACTCCCAATCTCTATttTGAAGTTTTTCTTATAAAGAACCG
B5_st6galnac1.1_23_Dla10	TTCAAAGTCC CACACTGGCAGTTTttCTACCCTACAAATCCAAT
B5_st6galnac1.1_23_Dla10	CTCACTCCCAATCTCTATttCATTCAAGTG TTTTTGGGTTTTGA
B5_st6galnac1.1_23_Dla10	TGGGGGTTATGTTGACCTTTCGCTCttCTACCCTACAAATCCAAT
B5_st6galnac1.1_23_Dla10	CTCACTCCCAATCTCTATttATCAATGAAGAAATGATGATAGTTT
B5_st6galnac1.1_23_Dla10	AATTGGTATTTCCAAGTGGCGAC AttCTACCCTACAAATCCAAT
B5_st6galnac1.1_23_Dla10	CTCACTCCCAATCTCTATttCAAAGCACCAGATAGAGCAACAC A
B5_st6galnac1.1_23_Dla10	TGTGAATGT TTTCTGAAAGATTATttCTACCCTACAAATCCAAT
B2_meis1b_49_v2_Dla10	CTGTCCCTCCATGCCCATATTCATTaaATCATCCAGTAAACCGCC
B2_meis1b_49_v2_Dla10	CCTCGTAAATCCTCATCAaaTCACGAAGCCTCCCATGGGTTGACC
B2_meis1b_49_v2_Dla10	GATTCCCATGTG CTGCTGGCCGTCaaATCATCCAGTAAACCGCC
B2_meis1b_49_v2_Dla10	CCTCGTAAATCCTCATCAaaCTGCTCGGTTGG ATTGGTCGATCA
B2_meis1b_49_v2_Dla10	CTGGGTTGTAGGGAGCTCCTTGACTaaATCATCCAGTAAACCGCC
B2_meis1b_49_v2_Dla10	CCTCGTAAATCCTCATCAaaATGAACCAGTTGTTCACTTGTAGTA
B2_meis1b_49_v2_Dla10	GCTGCACTATTCTTCTTCTTGCGTTaaATCATCCAGTAAACCGCC
B2_meis1b_49_v2_Dla10	CCTCGTAAATCCTCATCAaaTTTTTCTGTTCTTCTGAAGGGTAGG
B2_meis1b_49_v2_Dla10	TGAGCCCGGTG TCTTGTGCCAGTTaaATCATCCAGTAAACCGCC
B2_meis1b_49_v2_Dla10	CCTCGTAAATCCTCATCAaaCTCATAATGTT TGTTGCCACTTTA
B2_meis1b_49_v2_Dla10	TGCGTCAAGTGCTGGAAGAGCCATGaaATCATCCAGTAAACCGCC
B2_meis1b_49_v2_Dla10	CCTCGTAAATCCTCATCAaaCTTCTCCTTGTCAGGGTCGTCATCA
B2_meis1b_49_v2_Dla10	AAGATTCCGCGTTTTTTGTTCCTC aaATCATCCAGTAAACCGCC
B2_meis1b_49_v2_Dla10	CCTCGTAAATCCTCATCAaaGTCCAGACCATCACCTTGTTCGCT
B2_meis1b_49_v2_Dla10	CCTGTGCTAG GTGATGCCACACTGaaATCATCCAGTAAACCGCC
B2_meis1b_49_v2_Dla10	CCTCGTAAATCCTCATCAaaTCCACTGGAT GGTCCTGGTGTGCC
B2_meis1b_49_v2_Dla10	GTTGTCGCCGCTGTGCGATGTGTGTaaATCATCCAGTAAACCGCC
B2_meis1b_49_v2_Dla10	CCTCGTAAATCCTCATCAaaGGTCTCTGTTCCATGAGGTCTGATC
B2_meis1b_49_v2_Dla10	AGAGCGTGTAGAAGCTGTGTCAT CaaATCATCCAGTAAACCGCC
B2_meis1b_49_v2_Dla10	CCTCGTAAATCCTCATCAaaCACTGTCTGATTTTGATCCTCCT T
B2_meis1b_49_v2_Dla10	GGGCCCCGA TGATCTCGTAATTTCaaATCATCCAGTAAACCGCC
B2_meis1b_49_v2_Dla10	CCTCGTAAATCCTCATCAaaTCTTCCCCT TCAAACAGCTGATGT
B2_meis1b_49_v2_Dla10	TGTCGTCTATAACCAAGTCGATGGGaaATCATCCAGTAAACCGCC
B2_meis1b_49_v2_Dla10	CCTCGTAAATCCTCATCAaaTGTACCTTTTCGAGCTCCAAAAGAT
B2_meis1b_49_v2_Dla10	GATGACAAAAATTGTCACAAAG TTaaATCATCCAGTAAACCGCC
B2_meis1b_49_v2_Dla10	CCTCGTAAATCCTCATCAaaATCAAATTATCCAGCTCAGGAT TT
B2_meis1b_49_v2_Dla10	ACCGTAAA ACTTGAATGGCTTGAAaaATCATCCAGTAAACCGCC
B2_meis1b_49_v2_Dla10	CCTCGTAAATCCTCATCAaaTGTTTTGC AAACACTGCTATATCC
B2_meis1b_49_v2_Dla10	GAAAATAGCGGCTTTTCTGCTCGAAaaATCATCCAGTAAACCGCC
B2_meis1b_49_v2_Dla10	CCTCGTAAATCCTCATCAaaGCCCCCAGCAACACCGGGTTCTCTA
B2_meis1b_49_v2_Dla10	TTGAAAGACTCTGATGAACAC ACAaaATCATCCAGTAAACCGCC
B2_meis1b_49_v2_Dla10	CCTCGTAAATCCTCATCAaaAAAAATCAGTGCTAGAAGAGG GAA
B2_meis1b_49_v2_Dla10	GTGCAAG TGGCTAATTCACATTTCaaATCATCCAGTAAACCGCC
B2_meis1b_49_v2_Dla10	CCTCGTAAATCCTCATCAaaTCTTTTT AGAGCGTCATTGACGGA
B2_meis1b_49_v2_Dla10	GGGGTGCCCGTAAATGGAGTCTTTAaaATCATCCAGTAAACCGCC
B2_meis1b_49_v2_Dla10	CCTCGTAAATCCTCATCAaaTGTGGGCTGTGTGCGGGTACTGGTG
B2_meis1b_49_v2_Dla10	GCCCATGCTGGGCGGCATGG CGTTaaATCATCCAGTAAACCGCC
B2_meis1b_49_v2_Dla10	CCTCGTAAATCCTCATCAaaGAACAGCCTGCATGGATCTG GCGG
B2_meis1b_49_v2_Dla10	GTGGAG CTGGGGCCCGTGATTCAGaaATCATCCAGTAAACCGCC
B2_meis1b_49_v2_Dla10	CCTCGTAAATCCTCATCAaaTTCCTA CTCCGTCCATCCCATAGT
B5_pou2f3_46_Dla100	CTCACTCCCAATCTCTATttAATCCACTCCATTACCTTCGGCTTA
B5_pou2f3_46_Dla100	CAGTTTTTAAAAGTAACTACTTTATttCTACCCTACAAATCCAAT
B5_pou2f3_46_Dla100	CTCACTCCCAATCTCTATttTTAATGGTGAGTAAGAAGTGACAAT
B5_pou2f3_46_Dla100	CCTGCTTTAAATAGCTTTTGGAACCttCTACCCTACAAATCCAAT
B5_pou2f3_46_Dla100	CTCACTCCCAATCTCTATttAAGAATAGTCCCAAAAGTCTCAATG
B5_pou2f3_46_Dla100	TACATGTTGGGGTTAACTACCCCTTttCTACCCTACAAATCCAAT
B5_pou2f3_46_Dla100	CTCACTCCCAATCTCTATttTATTATATTATATTATATTATATTA
B5_pou2f3_46_Dla100	ACTATGCAAAAATAATATATTATATttCTACCCTACAAATCCAAT
B5_pou2f3_46_Dla100	CTCACTCCCAATCTCTATttTATTGTAACAAAGCACATGGCATTG
B5_pou2f3_46_Dla100	TATATTATATTATATTATATTATATttCTACCCTACAAATCCAAT
B5_pou2f3_46_Dla100	CTCACTCCCAATCTCTATttGCATTAGGGTTGGATAGCAAGTAAG
B5_pou2f3_46_Dla100	TGTTACAAGTATTTGAAAATATGTAttCTACCCTACAAATCCAAT
B5_pou2f3_46_Dla100	CTCACTCCCAATCTCTATttAGTAAAACTGAAATATACAGCGGTT
B5_pou2f3_46_Dla100	CAAATTGAAAGTACATTTTAATAAGttCTACCCTACAAATCCAAT
B5_pou2f3_46_Dla100	CTCACTCCCAATCTCTATttAACAAACAACTTCTATATAATAACA
B5_pou2f3_46_Dla100	AATTTTTAAAAAAGCAAAGAACAACttCTACCCTACAAATCCAAT
B5_pou2f3_46_Dla100	CTCACTCCCAATCTCTATttATCAAGGAACTTCAAATGCTTTGGA
B5_pou2f3_46_Dla100	ACCATACAAATAAGCTTAAATCTTAttCTACCCTACAAATCCAAT
B5_pou2f3_46_Dla100	CTCACTCCCAATCTCTATttCATATTCCACACGAGGCATATTAAA
B5_pou2f3_46_Dla100	AGTTGCACACAAACCGTGTGAGATGttCTACCCTACAAATCCAAT
B5_pou2f3_46_Dla100	CTCACTCCCAATCTCTATttAGGAACCAGCGAGACCTGACCTGCC
B5_pou2f3_46_Dla100	GAGACATGTCCAGATGTCCATCCATttCTACCCTACAAATCCAAT
B5_pou2f3_46_Dla100	CTCACTCCCAATCTCTATttTTGGTGCGGGAGAAGTCCTGTCTGA
B5_pou2f3_46_Dla100	TGCCTGTGGAGTGAGTGCAAGACCAttCTACCCTACAAATCCAAT
B5_pou2f3_46_Dla100	CTCACTCCCAATCTCTATttGGCAGGAGTGCTTGATGTCCTGACT
B5_pou2f3_46_Dla100	TGGGATGGCAAGGAAAGCAGATTGGttCTACCCTACAAATCCAAT
B5_pou2f3_46_Dla100	CTCACTCCCAATCTCTATttAAGACAGGTGAGATCCAGGCATCAG
B5_pou2f3_46_Dla100	CCTGTGAGAGGAGGAATGATGAAGGttCTACCCTACAAATCCAAT
B5_pou2f3_46_Dla100	CTCACTCCCAATCTCTATttCATCTCCCCAGTCAGCTGGCCAGGA
B5_pou2f3_46_Dla100	GAGCTGCGGCAGAGGGTGCAGGGAGttCTACCCTACAAATCCAAT
B5_pou2f3_46_Dla100	CTCACTCCCAATCTCTATttGTCTTGTGTGAAGATCCAGAATGTG
B5_pou2f3_46_Dla100	AGCGGTGATCCCTGAGTTAAGTGGCttCTACCCTACAAATCCAAT
B5_pou2f3_46_Dla100	CTCACTCCCAATCTCTATttGTCTGGTGAAGTCGATGCCATTTTG
B5_pou2f3_46_Dla100	AATCGTTCAGGTTCTCGGTCTTAATttCTACCCTACAAATCCAAT
B5_pou2f3_46_Dla100	CTCACTCCCAATCTCTATttTGTCTGCTCAACAGCGTCTGTGCTC
B5_pou2f3_46_Dla100	AATGTCAGCTTGTTCATGCTGAGATttCTACCCTACAAATCCAAT
B5_pou2f3_46_Dla100	CTCACTCCCAATCTCTATttGATTTTCCTACAGGATCACAACTTT
B5_pou2f3_46_Dla100	TTAATATCTGTAATGATAAATACAGttCTACCCTACAAATCCAAT
B5_pou2f3_46_Dla100	CTCACTCCCAATCTCTATttCCCTGCCAGTAAAATGATCTTGAGG
B5_pou2f3_46_Dla100	CAGACACTGGGGCAATTCATGCCATttCTACCCTACAAATCCAAT
B2_sox4b_26_Dla10	CCTCGTAAATCCTCATCAaaCGCCTCCTGCCCGCCGCCGCGCTCC
B2_sox4b_26_Dla10	GTCTCGTGTCGAGCACCGGGAAATGaaATCATCCAGTAAACCGCC
B2_sox4b_26_Dla10	CCTCGTAAATCCTCATCAaaGGGACCCCTCCCTCACCGGGCGGCG
B2_sox4b_26_Dla10	GCCCGGTCACCGTAGCGACCCTACGaaATCATCCAGTAAACCGCC
B2_sox4b_26_Dla10	CCTCGTAAATCCTCATCAaaCCACATTGCTCCTCCTCGGACGCGT
B2_sox4b_26_Dla10	TATACAAACATACTCGTGTCTGCCAaaATCATCCAGTAAACCGCC
B2_sox4b_26_Dla10	CCTCGTAAATCCTCATCAaaTGCGCCGTGAACACCAGGTTGGAGA
B2_sox4b_26_Dla10	TTCCTCCGCTCTCTCTAGTTCAACAaaATCATCCAGTAAACCGCC
B2_sox4b_26_Dla10	CCTCGTAAATCCTCATCAaaGCTGGCTCACCTCGGGCGTGCAGTA
B2_sox4b_26_Dla10	TGGACTCCAGCCAGTCCCCGGAGATaaATCATCCAGTAAACCGCC
B2_sox4b_26_Dla10	CCTCGTAAATCCTCATCAaaGTCGAAGTGCATGTCGAAGTCTCGG
B2_sox4b_26_Dla10	GGGGAACTCGAAGTGCGAAGCGCCGaaATCATCCAGTAAACCGCC
B2_sox4b_26_Dla10	CCTCGTAAATCCTCATCAaaGACATGCTGTCGAAGCCCGGGCTCG
B2_sox4b_26_Dla10	AGCACCGACGAGCCGATGCTGCCCAaaATCATCCAGTAAACCGCC
B2_sox4b_26_Dla10	CCTCGTAAATCCTCATCAaaCCTCATCTGAGGAAGAGGAGAACTG
B2_sox4b_26_Dla10	TCGCGTCCAGCGCGTCGTCGTCCGGaaATCATCCAGTAAACCGCC
B2_sox4b_26_Dla10	CCTCGTAAATCCTCATCAaaGGTGGGGGATGGCGCGCGCATGCTG
B2_sox4b_26_Dla10	TGAGGAGGACGAGTGCGCGGCGGACaaATCATCCAGTAAACCGCC
B2_sox4b_26_Dla10	CCTCGTAAATCCTCATCAaaCCGCTGCCCGACGCGTCCTCGTACA
B2_sox4b_26_Dla10	GTGTACCGAGTATCCGCGTCCTCCTaaATCATCCAGTAAACCGCC
B2_sox4b_26_Dla10	CCTCGTAAATCCTCATCAaaTGCTGAGCGTCGGGCTGGCGGGCAC
B2_sox4b_26_Dla10	TGAGCGGGTCGCTGGAGTCGGCGGAaaATCATCCAGTAAACCGCC
B2_sox4b_26_Dla10	CCTCGTAAATCCTCATCAaaGCTGAAGATGTACAGCCGCTTCTTC
B2_sox4b_26_Dla10	GGCGGGGGACGGGCTGCTGCTGCTGaaATCATCCAGTAAACCGCC
B2_sox4b_26_Dla10	CCTCGTAAATCCTCATCAaaGCTTTGGCTTTATACAACGAGTGGT
B2_sox4b_26_Dla10	TCGGGGCTCTGCTTGACCACCGGCGaaATCATCCAGTAAACCGCC
B2_sox4b_26_Dla10	CCTCGTAAATCCTCATCAaaGTTTCCCCGCAGATCTTTTCTTGGA
B2_sox4b_26_Dla10	CAGCGGGTCCCGGCTCCTTCTTGTGaaATCATCCAGTAAACCGCC
B2_sox4b_26_Dla10	CCTCGTAAATCCTCATCAaaATGTGCGTCCAGATCCAGCGCGCCG
B2_sox4b_26_Dla10	CGTGGAGCCGGGGCTCGGAGAGGCAaaATCATCCAGTAAACCGCC
B2_sox4b_26_Dla10	CCTCGTAAATCCTCATCAaaCTGCTGCTGCTGGATCTCTGGAGCA
B2_sox4b_26_Dla10	TCGGAGGAGTCTCCGTCAAACAGCGaaATCATCCAGTAAACCGCC
B2_sox4b_26_Dla10	CCTCGTAAATCCTCATCAaaTGCACACAGTCCCGAGCTGAGGCAG
B2_sox4b_26_Dla10	CGTCGACAGTCTGAGACTCAGTCTGaaATCATCCAGTAAACCGCC
B2_sox4b_26_Dla10	CCTCGTAAATCCTCATCAaaCGGGTCTAAACTTCTGTGTCGGGGT
B2_sox4b_26_Dla10	TGCACGCGCCTTCAGTCGTGCTTAGaaATCATCCAGTAAACCGCC
B2_sox4b_26_Dla10	CCTCGTAAATCCTCATCAaaTGTGTGCGCGTTCTCAGTGTGTGTG
B2_sox4b_26_Dla10	ATGATCATGCAGCGGCATCCAGGAGaaATCATCCAGTAAACCGCC
B2_sox4b_26_Dla10	CCTCGTAAATCCTCATCAaaAGATGTCCGACTCCTTCTGCATATC
B2_sox4b_26_Dla10	GCGGCAGAGCTCTGGTGGAGAATCGaaATCATCCAGTAAACCGCC
B1_sox4a_59_Dla10	GAGGAGGGCAGCAAACGGaaAATATACTAAAACAATTAGCTACAT
B1_sox4a_59_Dla10	AATACAAAATGCTATTCGCCATGCCtaGAAGAGTCTTCCTTTACG
B1_sox4a_59_Dla10	GAGGAGGGCAGCAAACGGaaCTTGTACAATTATGGAGTGAAGATG
B1_sox4a_59_Dla10	GCCAACAAGTAGAAAAGATTAAATAtaGAAGAGTCTTCCTTTACG
B1_sox4a_59_Dla10	GAGGAGGGCAGCAAACGGaaCGACCGTATCTGTAATTCCATCCAG
B1_sox4a_59_Dla10	TTCATTGTTCATGAATTATAGGCATtaGAAGAGTCTTCCTTTACG
B1_sox4a_59_Dla10	GAGGAGGGCAGCAAACGGaaAGCACAAAGAAGTCGGTATTCAAAA
B1_sox4a_59_Dla10	TTCAAACCGAAACGTGTCACTAGAAtaGAAGAGTCTTCCTTTACG
B1_sox4a_59_Dla10	GAGGAGGGCAGCAAACGGaaCGCTGCTGCAGCTACATAAAACACC
B1_sox4a_59_Dla10	ACAGTATCCCCAATAAATCGCAGCCtaGAAGAGTCTTCCTTTACG
B1_sox4a_59_Dla10	GAGGAGGGCAGCAAACGGaaCGATTGGTCGTTGAAATGCAGATAC
B1_sox4a_59_Dla10	CTCAGCGCGCGCATCGTAGGCTAATtaGAAGAGTCTTCCTTTACG
B1_sox4a_59_Dla10	GAGGAGGGCAGCAAACGGaaTGTAAACATGTTTAGGGGGCAGATT
B1_sox4a_59_Dla10	CTCTTTAAGAAGCCTGTGGATTGACtaGAAGAGTCTTCCTTTACG
B1_sox4a_59_Dla10	GAGGAGGGCAGCAAACGGaaAATCGGAAATCCAAACAGCGATATT
B1_sox4a_59_Dla10	GAGACAACCCAACCCCCTGCTTTTAtaGAAGAGTCTTCCTTTACG
B1_sox4a_59_Dla10	GAGGAGGGCAGCAAACGGaaTACAAAAATACACTCAGAAAATAAT
B1_sox4a_59_Dla10	CGATTGACACCCCCTCGATAGATTTtaGAAGAGTCTTCCTTTACG
B1_sox4a_59_Dla10	GAGGAGGGCAGCAAACGGaaGTCATCAATTAAATAATACGAAACA
B1_sox4a_59_Dla10	ACATTTAATCTCCGTTCCATGTGAGtaGAAGAGTCTTCCTTTACG
B1_sox4a_59_Dla10	GAGGAGGGCAGCAAACGGaaTGTGCATGTGTAGTAGCCTATACAC
B1_sox4a_59_Dla10	CTAGCCCTTCCGCGAGACAGACGGAtaGAAGAGTCTTCCTTTACG
B1_sox4a_59_Dla10	GAGGAGGGCAGCAAACGGaaAGGGGAGTTAGAGGAGCAATGTTTG
B1_sox4a_59_Dla10	ACAGACTGACTAGAACACAACGGACtaGAAGAGTCTTCCTTTACG
B1_sox4a_59_Dla10	GAGGAGGGCAGCAAACGGaaTGCCAGCGCAGAAAAGTTACTCGAG
B1_sox4a_59_Dla10	GTTATAAATACATCGAGAGTATAAAtaGAAGAGTCTTCCTTTACG
B1_sox4a_59_Dla10	GAGGAGGGCAGCAAACGGaaAGAGAGATAGAGAGAGAGAGAATAA
B1_sox4a_59_Dla10	GAAAAAGTAAAAAGCAGACAGAGAGtaGAAGAGTCTTCCTTTACG
B1_sox4a_59_Dla10	GAGGAGGGCAGCAAACGGaaACCAGACTTTTTTTTCTCTTTAAAA
B1_sox4a_59_Dla10	AGTACCTCCAGCACAACAAGCATTCtaGAAGAGTCTTCCTTTACG
B1_sox4a_59_Dla10	GAGGAGGGCAGCAAACGGaaAACGTCAACTCGCCACCGCGCAATG
B1_sox4a_59_Dla10	TCCCTTTTTAAGTCGAAGAGGGCGCtaGAAGAGTCTTCCTTTACG
B1_sox4a_59_Dla10	GAGGAGGGCAGCAAACGGaaCCAGCACCAAACGAGCAAGCTAAGC
B1_sox4a_59_Dla10	TCCTCTGCGTCCAAAGCGCGCCTCCtaGAAGAGTCTTCCTTTACG
B1_sox4a_59_Dla10	GAGGAGGGCAGCAAACGGaaTGAAAACCCACAGTATCTGATGCAT
B1_sox4a_59_Dla10	TTCATCTGCACTCTTGTCAGTGGATtaGAAGAGTCTTCCTTTACG
B1_sox4a_59_Dla10	GAGGAGGGCAGCAAACGGaaGTCGTCTGACTCGTCTCGGAGGAGT
B1_sox4a_59_Dla10	AAACACGAGGAATCATGTCGTTGACtaGAAGAGTCTTCCTTTACG
B1_sox4a_59_Dla10	GAGGAGGGCAGCAAACGGaaTTTTTTCTCTCAAAGCTGTCCTTTC
B1_sox4a_59_Dla10	CAGCCCTCCAGTCATTTTGAGTGTTtaGAAGAGTCTTCCTTTACG
B3_notch2_181_Dla100	GTCCCTGCCTCTATATCTttAGTCATCATAGTTAATCTGACAGTT
B3_notch2_181_Dla100	TCCCGTGCTGGCAGGGATTACTGGCttCCACTCAACTTTAACCCG
B3_notch2_181_Dla100	GTCCCTGCCTCTATATCTttTTGGTATCTGTTAACCATGTCAACA
B3_notch2_181_Dla100	ACCTGCGGTACCCGGCTGGCAGTTGttCCACTCAACTTTAACCCG
B3_notch2_181_Dla100	GTCCCTGCCTCTATATCTttTGGCACTCACGTATCTGCTCGCTGC
B3_notch2_181_Dla100	CGACCTCCGTTTTGGCAGGGATCACttCCACTCAACTTTAACCCG
B3_notch2_181_Dla100	GTCCCTGCCTCTATATCTttCGCAGTGAAAGGTAGCAATTCCATC
B3_notch2_181_Dla100	TGGGGCCCATATAACCTGGGAGACAttCCACTCAACTTTAACCCG
B3_notch2_181_Dla100	GTCCCTGCCTCTATATCTttTTCACAGTCGTTGATGTTTTCCATA
B3_notch2_181_Dla100	ACATTTGCCATGATGACAGGGTTGGttCCACTCAACTTTAACCCG
B3_notch2_181_Dla100	GTCCCTGCCTCTATATCTttGCCCTTGTATCCTGAAGGGCAGTTA
B3_notch2_181_Dla100	CTCGTCGATATCCTCTGCACATGTGttCCACTCAACTTTAACCCG
B3_notch2_181_Dla100	GTCCCTGCCTCTATATCTttCATCAATGTTCACCTCACAGTTTGT
B3_notch2_181_Dla100	CATTCTGACAGCGGTGATCTGGACAttCCACTCAACTTTAACCCG
B3_notch2_181_Dla100	GTCCCTGCCTCTATATCTttATAGGTGGTTTCTGTTGTTTGCCGG
B3_notch2_181_Dla100	ATTAAAACCTGGCAGGCAGTGGCATttCCACTCAACTTTAACCCG
B3_notch2_181_Dla100	GTCCCTGCCTCTATATCTttGAGCAGGGGAAGTAAGGACTCCCGC
B3_notch2_181_Dla100	GTCCCACCATTTTGGCAGGGGGACGttCCACTCAACTTTAACCCG
B3_notch2_181_Dla100	GTCCCTGCCTCTATATCTttTGCATCGATATGAGCCTATGGTGTT
B3_notch2_181_Dla100	CCAATCCGGTGAAGCCAGGTTGGCAttCCACTCAACTTTAACCCG
B3_notch2_181_Dla100	GTCCCTGCCTCTATATCTttCGGGTCCACACACTCGTCTGTGTCG
B3_notch2_181_Dla100	ACAAACGCCTTTGTTCTTACATACTttCCACTCAACTTTAACCCG
B3_notch2_181_Dla100	GTCCCTGCCTCTATATCTttGCACAGGTACAAGAGTATTCGCGAT
B3_notch2_181_Dla100	AGACAACGGGAACCATGAAAACCAGttCCACTCAACTTTAACCCG
B3_notch2_181_Dla100	GTCCCTGCCTCTATATCTttCACATGGGCTGGACAGACATGCGTC
B3_notch2_181_Dla100	GCAGAGCATTGCATATACCCTTGTTttCCACTCAACTTTAACCCG
B3_notch2_181_Dla100	GTCCCTGCCTCTATATCTttAAGGGCACACTGGCATTTGTATTGG
B3_notch2_181_Dla100	TTGCTCACAATGCTGACCTGTCCACttCCACTCAACTTTAACCCG
B3_notch2_181_Dla100	GTCCCTGCCTCTATATCTttTTGGTGCAAGGGTTATTGGGGTAGC
B3_notch2_181_Dla100	TTGGGAAGGAGCAAGCACTTTCCTCttCCACTCAACTTTAACCCG
B3_notch2_181_Dla100	GTCCCTGCCTCTATATCTttCACCCGCAAAGCCCAGAGGACACAC
B3_notch2_181_Dla100	TGGAGTTTTTCTGGATTTCGCAGTGttCCACTCAACTTTAACCCG
B3_notch2_181_Dla100	GTCCCTGCCTCTATATCTttCAGAGCATATGATGTTTTGAGAAAG
B3_notch2_181_Dla100	ACAGGGCTTCTCGTGGTCGATACACttCCACTCAACTTTAACCCG
B3_notch2_181_Dla100	GTCCCTGCCTCTATATCTttGAGACACCGGGTAATTGGCCCATAT
B3_notch2_181_Dla100	ATAAGGAGAAGGATGACTCCGCCCGttCCACTCAACTTTAACCCG
B3_notch2_181_Dla100	GTCCCTGCCTCTATATCTttGCGAGGCTGAGCTCCGTCAGGTTAA
B3_notch2_181_Dla100	GAGTAAAATCCACATAGAGCCGCCAttCCACTCAACTTTAACCCG
B3_notch2_181_Dla100	GTCCCTGCCTCTATATCTttTCGCGGAAAACGAATTATACTCGGT
B3_notch2_181_Dla100	GTCACGAATCTCAAAAAGCTCTTCAttCCACTCAACTTTAACCCG
B1_atoh1b_13_Dla5	GAGGAGGGCAGCAAACGGaaATAATAGGCTATATTAATGCTGCGT
B1_atoh1b_13_Dla5	TTGACGTGTGCTGAGTTTACATGATtaGAAGAGTCTTCCTTTACG
B1_atoh1b_13_Dla5	GAGGAGGGCAGCAAACGGaaTTTAAAAACACTTGAATATGTACTA
B1_atoh1b_13_Dla5	TATTTTCCCATATCAAGTACTGCCTtaGAAGAGTCTTCCTTTACG
B1_atoh1b_13_Dla5	GAGGAGGGCAGCAAACGGaaTCAGCGTCCTCCAGTGTGTCCTTCT
B1_atoh1b_13_Dla5	ATGACTATAGCATTTAATGTGTGGTtaGAAGAGTCTTCCTTTACG
B1_atoh1b_13_Dla5	GAGGAGGGCAGCAAACGGaaTCACTCGCGTTGTTCGTGCTGTCGT
B1_atoh1b_13_Dla5	GTGTCGCTGAAATGTGAAGACTCTCtaGAAGAGTCTTCCTTTACG
B1_atoh1b_13_Dla5	GAGGAGGGCAGCAAACGGaaCGTCAATAGCGTACGGGATTGCGGT
B1_atoh1b_13_Dla5	TTTCCGTAGCGAAGTTACCCGAAGTtaGAAGAGTCTTCCTTTACG
B1_atoh1b_13_Dla5	GAGGAGGGCAGCAAACGGaaCACTCCTTCCAGCAGCTCGGAGAGC
B1_atoh1b_13_Dla5	CTGGCTCCCTGGTGCACCAGACTGCtaGAAGAGTCTTCCTTTACG
B1_atoh1b_13_Dla5	GAGGAGGGCAGCAAACGGaaACGCTTCTCAGCTTGTCAAACGCCC
B1_atoh1b_13_Dla5	TTTTTCTCATTCTCCAATGAAGGAAtaGAAGAGTCTTCCTTTACG
B1_atoh1b_13_Dla5	GAGGAGGGCAGCAAACGGaaGCGCATTTGCGGCCACGCGCCTGTG
B1_atoh1b_13_Dla5	TCAAACCGTGCATTCTCCGCCGTTCtaGAAGAGTCTTCCTTTACG
B1_atoh1b_13_Dla5	GAGGAGGGCAGCAAACGGaaCCCAGGACGAGCTTTAGATCCTGCA
B1_atoh1b_13_Dla5	CTGAGGGCCACTGACAGATGCTTTAtaGAAGAGTCTTCCTTTACG
B1_atoh1b_13_Dla5	GAGGAGGGCAGCAAACGGaaGATATGTACTTTTCCATTGGAGAAT
B1_atoh1b_13_Dla5	TGATCTTCAGAGGCAGCTTGAGGGCtaGAAGAGTCTTCCTTTACG
B1_atoh1b_13_Dla5	GAGGAGGGCAGCAAACGGaaCAGAGGAGTACTCAGGAGCCGCAGA
B1_atoh1b_13_Dla5	CGGCGGTGCGTGCGTAATTCTCCACtaGAAGAGTCTTCCTTTACG
B1_atoh1b_13_Dla5	GAGGAGGGCAGCAAACGGaaCAGCCTGGGATGTTCAGAGATGGAA
B1_atoh1b_13_Dla5	CATCCAGGCCCGCGGGTCACTCCGGtaGAAGAGTCTTCCTTTACG
B1_atoh1b_13_Dla5	GAGGAGGGCAGCAAACGGaaTGCAAAAGCTTCGTTTTTGCAGTCA
B1_atoh1b_13_Dla5	TCCTCCCGAAAGTGTCCATCTGTCCtaGAAGAGTCTTCCTTTACG
B1_penka_25_Dla5	GAGGAGGGCAGCAAACGGaaATTCTGTACAGCTAATAGCTCAAAA
B1_penka_25_Dla5	TCTTCTGCAGTAAGATGAATTTATTtaGAAGAGTCTTCCTTTACG
B1_penka_25_Dla5	GAGGAGGGCAGCAAACGGaaTGTATAAGGTTTTGTAAAGGAAATG
B1_penka_25_Dla5	TGCCTCGATTTAAACAGGAACAAAAtaGAAGAGTCTTCCTTTACG
B1_penka_25_Dla5	GAGGAGGGCAGCAAACGGaaGCAGACTTAACCTCACCAACAATGT
B1_penka_25_Dla5	TAATCATTAAGACATCAAGTGCAGAtaGAAGAGTCTTCCTTTACG
B1_penka_25_Dla5	GAGGAGGGCAGCAAACGGaaGAGATGAGAACAAAGCAACACCGCC
B1_penka_25_Dla5	ATGAGCGAAGCGGACTAATAATGTGtaGAAGAGTCTTCCTTTACG
B1_penka_25_Dla5	GAGGAGGGCAGCAAACGGaaCCAGAAATGGTTCGATTATTGTCCT
B1_penka_25_Dla5	AGTGCTTTTCATTTGTGGGGACGTGtaGAAGAGTCTTCCTTTACG
B1_penka_25_Dla5	GAGGAGGGCAGCAAACGGaaCCATGGTAAGAGAATGCAAAGATAA
B1_penka_25_Dla5	TCTTTACCAAATGTCTGATTTGTGAtaGAAGAGTCTTCCTTTACG
B1_penka_25_Dla5	GAGGAGGGCAGCAAACGGaaACATACACTGTACATTATAAAGGAA
B1_penka_25_Dla5	TTTTTCAAAACACAAACCCTAGAACtaGAAGAGTCTTCCTTTACG
B1_penka_25_Dla5	GAGGAGGGCAGCAAACGGaaATAAATAGAAATTCAAAATGGCTTC
B1_penka_25_Dla5	TTAGCAGCAAAGACAAAAACAAATGtaGAAGAGTCTTCCTTTACG
B1_penka_25_Dla5	GAGGAGGGCAGCAAACGGaaCAAAGTAGGAAGAGGGTTGTTTTAA
B1_penka_25_Dla5	TGAAATTGGTACAGTGCAAGCTCTAtaGAAGAGTCTTCCTTTACG
B1_penka_25_Dla5	GAGGAGGGCAGCAAACGGaaTATCTCTTCTGCATGTCGGGCAGCG
B1_penka_25_Dla5	TTTTTGCTCTAATCCATGAATCCTCtaGAAGAGTCTTCCTTTACG
B1_penka_25_Dla5	GAGGAGGGCAGCAAACGGaaTCAGAAGCCCACCGCTTTTCTGGTT
B1_penka_25_Dla5	TCTCGCCTCCTTCCTCCCAAGTGCGtaGAAGAGTCTTCCTTTACG
B1_penka_25_Dla5	GAGGAGGGCAGCAAACGGaaCATAAAGCCACCATATCTCTTGTGC
B1_penka_25_Dla5	CAACCAATCAGGCCTGCCCACTCTTtaGAAGAGTCTTCCTTTACG
B1_penka_25_Dla5	GAGGAGGGCAGCAAACGGaaCTCATGAAGCCCCCATAGCGTTTGA
B1_penka_25_Dla5	TCTCTCCCAGTGTTCTCCTGTACACtaGAAGAGTCTTCCTTTACG
B1_penka_25_Dla5	GAGGAGGGCAGCAAACGGaaCTGAAGAGAGTCCAACTCGGAGGAT
B1_penka_25_Dla5	TGTCCCCATCAGGCTGATCATCTGAtaGAAGAGTCTTCCTTTACG
B1_penka_25_Dla5	GAGGAGGGCAGCAAACGGaaAGCTCCATCGTCTGCCTTCTTCATA
B1_penka_25_Dla5	TCGCAGGAGCTCCACCTGTTGGTCTtaGAAGAGTCTTCCTTTACG
B1_penka_25_Dla5	GAGGAGGGCAGCAAACGGaaGTGCCGTCACTCTCAGCTGGGGCTC
B1_penka_25_Dla5	CCTCCATATTTCTTACTGATGGCCCtaGAAGAGTCTTCCTTTACG
B1_penka_25_Dla5	GAGGAGGGCAGCAAACGGaaTTCATGAAGCCACCATATTTCTTGG
B1_penka_25_Dla5	TTTTTAATCATAAAGCCGCCGTAACtaGAAGAGTCTTCCTTTACG
B1_penka_25_Dla5	GAGGAGGGCAGCAAACGGaaGCTTGAGGCTGTCGATGGCAAGGCG
B1_penka_25_Dla5	GAACATGGTTTGCACTCTCTTCATCtaGAAGAGTCTTCCTTTACG
B1_penka_25_Dla5	GAGGAGGGCAGCAAACGGaaTTCGATTTTTCTGGAGTCCACAGAC
B1_penka_25_Dla5	CTCTTCGGTGAGGATGTTTTTACAGtaGAAGAGTCTTCCTTTACG
B1_penka_25_Dla5	GAGGAGGGCAGCAAACGGaaTCGATGTCTGTCTGTCGGAGGAGCC
B1_penka_25_Dla5	TCACATTCTAATGTGCAGGCCAGTGtaGAAGAGTCTTCCTTTACG
B1_penka_25_Dla5	GAGGAGGGCAGCAAACGGaaATTCAGCCCGAACCATGAGCACGAG
B1_penka_25_Dla5	AAACGCAGAGCGCGCAGTCTCTGCCtaGAAGAGTCTTCCTTTACG
B1_penka_25_Dla5	GAGGAGGGCAGCAAACGGaaGTTCATCATTAACGCCATGAGCTGT
B1_penka_25_Dla5	GGCGCTCAAAGCCACAGTCCACCAGtaGAAGAGTCTTCCTTTACG
B1_penka_25_Dla5	GAGGAGGGCAGCAAACGGaaGTAGTTCTAAATATGTTCTCTGAAT
B1_penka_25_Dla5	CAGCAGATTTCTCTGGCAATGTCCAtaGAAGAGTCTTCCTTTACG
B1_penka_25_Dla5	GAGGAGGGCAGCAAACGGaaTTTACAGAAAGCTCACTATAGCCAG
B1_penka_25_Dla5	TTCTCAAAAGGAGCAAAAAGGAGATtaGAAGAGTCTTCCTTTACG
B1_penka_25_Dla5	GAGGAGGGCAGCAAACGGaaGTCTCGTATCTGCTGTCTTCCAGCT
B1_penka_25_Dla5	CTTATCACGGATGCTGCGGCGTTTTtaGAAGAGTCTTCCTTTACG
B2_agr2_19_Dla5	CCTCGTAAATCCTCATCAaaTAGTCAAGTTCCCACAGTGCTAATG
B2_agr2_19_Dla5	TTGTAATTTAGCCAGGCTATAATTTaaATCATCCAGTAAACCGCC
B2_agr2_19_Dla5	CCTCGTAAATCCTCATCAaaAATGGAGCATTTCAGGAATGAAACT
B2_agr2_19_Dla5	TCATTGTTTCAAATCCCATTCCAGCaaATCATCCAGTAAACCGCC
B2_agr2_19_Dla5	CCTCGTAAATCCTCATCAaaCACGCTCTGTGGTTATAACAAAGGC
B2_agr2_19_Dla5	TCCAACTTCAAACCAATCAAACACTaaATCATCCAGTAAACCGCC
B2_agr2_19_Dla5	CCTCGTAAATCCTCATCAaaTAGACTCCGCCCACCAGGATATTAA
B2_agr2_19_Dla5	AAAAACACATTCACTGCTAGTTATAaaATCATCCAGTAAACCGCC
B2_agr2_19_Dla5	CCTCGTAAATCCTCATCAaaACGACAGGCAGATGCTGCTGATTTG
B2_agr2_19_Dla5	GAGACTCCGTTAACTGGAAAAGCACaaATCATCCAGTAAACCGCC
B2_agr2_19_Dla5	CCTCGTAAATCCTCATCAaaACGTCTTTCGAATAACTTCATTTAT
B2_agr2_19_Dla5	AAACTACAAACGTACATAGACAGACaaATCATCCAGTAAACCGCC
B2_agr2_19_Dla5	CCTCGTAAATCCTCATCAaaTTAACCGTAACAGAATGTGTTTAAA
B2_agr2_19_Dla5	AAAAACATGAAAATGAAACACTGAAaaATCATCCAGTAAACCGCC
B2_agr2_19_Dla5	CCTCGTAAATCCTCATCAaaTTACAGTGCGTTTCATGCCGTCAGT
B2_agr2_19_Dla5	CGTACTTCAGTGTATTTGTACAGGAaaATCATCCAGTAAACCGCC
B2_agr2_19_Dla5	CCTCGTAAATCCTCATCAaaGGGAAGTCAAATCCTCTCGTCGGAC
B2_agr2_19_Dla5	CAAATGACAAAGTAATAACAGCCCTaaATCATCCAGTAAACCGCC
B2_agr2_19_Dla5	CCTCGTAAATCCTCATCAaaGGTCTTCAGAAACTTCAGGGCTCTT
B2_agr2_19_Dla5	AAGATTAGGCGTTTGTGTTCACAACaaATCATCCAGTAAACCGCC
B2_agr2_19_Dla5	CCTCGTAAATCCTCATCAaaGCCGGTTCATAGGCGTACATTCGGT
B2_agr2_19_Dla5	ATGTTGCTCAACAAGAGTTTCATGTaaATCATCCAGTAAACCGCC
B2_agr2_19_Dla5	CCTCGTAAATCCTCATCAaaCCGTCATGGAGGGATCAACAAAGAT
B2_agr2_19_Dla5	AGTAGCGGCCGGTGATGTCCGCCCGaaATCATCCAGTAAACCGCC
B2_agr2_19_Dla5	CCTCGTAAATCCTCATCAaaCAAGTGCTTATCTGTGGTTTCGTAC
B2_agr2_19_Dla5	TCTGGGAACGTACTGGCCATCAGGAaaATCATCCAGTAAACCGCC
B2_agr2_19_Dla5	CCTCGTAAATCCTCATCAaaGCCAACTTCTGGATTTCTTTATCCT
B2_agr2_19_Dla5	AAGTTCAAGATCACAAAGTCTTCATaaATCATCCAGTAAACCGCC
B2_agr2_19_Dla5	CCTCGTAAATCCTCATCAaaGTGGACAGTCTTCCAGGTGAAAGAT
B2_agr2_19_Dla5	CAAATGCTTTCTTCAGAGCCTGGCTaaATCATCCAGTAAACCGCC
B2_agr2_19_Dla5	CCTCGTAAATCCTCATCAaaCCAAAACAGAGCTTCCTCGTATGTC
B2_agr2_19_Dla5	CATGAGGGGCTTGTTCTTGGATCGTaaATCATCCAGTAAACCGCC
B2_agr2_19_Dla5	CCTCGTAAATCCTCATCAaaCTGGAGAGAGTCTGTGGAACTCTCT
B2_agr2_19_Dla5	GCCCAAATCAGCTGATCACCCCATCaaATCATCCAGTAAACCGCC
B2_agr2_19_Dla5	CCTCGTAAATCCTCATCAaaCAGGCTTCCCCAAGGCGGATGACAA
B2_agr2_19_Dla5	CCTTCTCCTTCTTTGGAGTGGTTTTaaATCATCCAGTAAACCGCC
B2_agr2_19_Dla5	CCTCGTAAATCCTCATCAaaTCCTTTGAGCATCTTGATGAGCTGT
B2_agr2_19_Dla5	CACCATGACCAAGAGCACTGACAGTaaATCATCCAGTAAACCGCC
B2_ascl1a_35_Dla5	CCTCGTAAATCCTCATCAaaTGTGATTGTTCAGAGATTCCACCAC
B2_ascl1a_35_Dla5	TTTTTAACGTTAGAAACGTCAAAATaaATCATCCAGTAAACCGCC
B2_ascl1a_35_Dla5	CCTCGTAAATCCTCATCAaaACGTTTTTCCCACAAAACGTGTATG
B2_ascl1a_35_Dla5	TTGCACAAATAAATAAACAAATAAAaaATCATCCAGTAAACCGCC
B2_ascl1a_35_Dla5	CCTCGTAAATCCTCATCAaaAAGTGCTGTCTCCAAATTGGCATTC
B2_ascl1a_35_Dla5	TGAGCATACAATTTGCTTATTTTCCaaATCATCCAGTAAACCGCC
B2_ascl1a_35_Dla5	CCTCGTAAATCCTCATCAaaCATGCTGGTCACGTCTCCCCTGCCT
B2_ascl1a_35_Dla5	AAGAGCGCAGTCTTTGAAACGGTCCaaATCATCCAGTAAACCGCC
B2_ascl1a_35_Dla5	CCTCGTAAATCCTCATCAaaGATGGCTTATCACTTTTGTTGTCTA
B2_ascl1a_35_Dla5	AACAGGCAGACTGCCGAGGGTTAGCaaATCATCCAGTAAACCGCC
B2_ascl1a_35_Dla5	CCTCGTAAATCCTCATCAaaTCTTTGACACATGACTGTGTTCTAC
B2_ascl1a_35_Dla5	AAAAAGAAAATGTGTAATGAACAAAaaATCATCCAGTAAACCGCC
B2_ascl1a_35_Dla5	CCTCGTAAATCCTCATCAaaCGTAAAGCAAAAACCAAGAAAGCAT
B2_ascl1a_35_Dla5	CATAAAGCAAAATAATTGACTGCAAaaATCATCCAGTAAACCGCC
B2_ascl1a_35_Dla5	CCTCGTAAATCCTCATCAaaCTAAACTGTAGAAAATATGGAGATA
B2_ascl1a_35_Dla5	TCTTTTTAGAAACGTTTTATTATGAaaATCATCCAGTAAACCGCC
B2_ascl1a_35_Dla5	CCTCGTAAATCCTCATCAaaAACCCAGCATTGTAAAGGCAAAGTG
B2_ascl1a_35_Dla5	CATATTCTTATTTTCTGAGGGAGGCaaATCATCCAGTAAACCGCC
B2_ascl1a_35_Dla5	CCTCGTAAATCCTCATCAaaCCGTTTGGACAATAGCTGCATAACC
B2_ascl1a_35_Dla5	CAGGCAGTGTGGAGACACAAAACACaaATCATCCAGTAAACCGCC
B2_ascl1a_35_Dla5	CCTCGTAAATCCTCATCAaaAATTATTATTCCTATTAAATAAGAC
B2_ascl1a_35_Dla5	GATCACTCTGAGTCACATTACAATTaaATCATCCAGTAAACCGCC
B2_ascl1a_35_Dla5	CCTCGTAAATCCTCATCAaaATTACACTCCTCTAAAAGCTCCACA
B2_ascl1a_35_Dla5	TTGGTGCTGAAATTTAAACTCTTGAaaATCATCCAGTAAACCGCC
B2_ascl1a_35_Dla5	CCTCGTAAATCCTCATCAaaTTTGAGACTATAAGTCTGAATAAGC
B2_ascl1a_35_Dla5	GTAAAGGGAATTGCCAGCTGCGATGaaATCATCCAGTAAACCGCC
B2_ascl1a_35_Dla5	CCTCGTAAATCCTCATCAaaTAGGTCAAAATATACATATTAAAAT
B2_ascl1a_35_Dla5	AGGTAATGAGCAATTTACGGCAGGCaaATCATCCAGTAAACCGCC
B2_ascl1a_35_Dla5	CCTCGTAAATCCTCATCAaaCACATACAAAAATAGCTTAATATAT
B2_ascl1a_35_Dla5	TGTGTACAAAAACATCTATAAATCTaaATCATCCAGTAAACCGCC
B2_ascl1a_35_Dla5	CCTCGTAAATCCTCATCAaaAACTTCATATAATAAAATTCGCCAA
B2_ascl1a_35_Dla5	CAAAAACAACATGTTTTATACAAATaaATCATCCAGTAAACCGCC
B2_ascl1a_35_Dla5	CCTCGTAAATCCTCATCAaaGGTCTATCAGGGCAAACCTTCTTTG
B2_ascl1a_35_Dla5	GGAAGCATATCAGAGTTTTGAGAGAaaATCATCCAGTAAACCGCC
B2_ascl1a_35_Dla5	CCTCGTAAATCCTCATCAaaTGCTTGTTGTTGTTTTTGTATGCAT
B2_ascl1a_35_Dla5	ACATTAGCATAGGTAAAGAACAACGaaATCATCCAGTAAACCGCC
B2_ascl1a_35_Dla5	CCTCGTAAATCCTCATCAaaTAGATTTCTTGGGCGAGTGCGCTGG
B2_ascl1a_35_Dla5	ACGGTGTCGTGGAAAGTCTTTTTAAaaATCATCCAGTAAACCGCC
B2_ascl1a_35_Dla5	CCTCGTAAATCCTCATCAaaTCCCTTGGCTCTTTGACACTCGGGA
B2_ascl1a_35_Dla5	GACTGGATTCCCGCTCTTCCCTCTTaaATCATCCAGTAAACCGCC
B2_ascl1a_35_Dla5	CCTCGTAAATCCTCATCAaaTCTGGGTGTGCATCCGAACCGGACT
B2_ascl1a_35_Dla5	GTGGTTTGCCGGTTTGTATGGGCCAaaATCATCCAGTAAACCGCC
B2_ascl1a_35_Dla5	CCTCGTAAATCCTCATCAaaGAGGACATCCTCCCAAGCGAGTGCT
B2_ascl1a_35_Dla5	GCGCAAACGCAGTGCTTTGTGTTCTaaATCATCCAGTAAACCGCC
B2_ascl1a_35_Dla5	CCTCGTAAATCCTCATCAaaCAAAACCAGTTGGTGAAGTCCAGGA
B2_ascl1a_35_Dla5	ATTTTTAAGTTTCCTTTTACGAACGaaATCATCCAGTAAACCGCC
B2_ascl1a_35_Dla5	CCTCGTAAATCCTCATCAaaATGAGCCCTCATCCGATGAGTATGA
B2_ascl1a_35_Dla5	CTTGTTCTTCTGGACTCAGAGGGTCaaATCATCCAGTAAACCGCC
B2_ascl1a_35_Dla5	CCTCGTAAATCCTCATCAaaGTCATTAGAGTAGTTTTGGGAGATG
B2_ascl1a_35_Dla5	TACAGGCGAACCGGCCATAGAGTTCaaATCATCCAGTAAACCGCC
B2_ascl1a_35_Dla5	CCTCGTAAATCCTCATCAaaGCGCTTACAGCGTCATGCTCGTCCA
B2_ascl1a_35_Dla5	GGTGACAGGACGCCCGACTGGAATGaaATCATCCAGTAAACCGCC
B2_ascl1a_35_Dla5	CCTCGTAAATCCTCATCAaaCAGCCGAGCGCAGCGTCTCCACTTT
B2_ascl1a_35_Dla5	GCTGCTGCAGCGCGCGGATGTACTCaaATCATCCAGTAAACCGCC
B2_ascl1a_35_Dla5	CCTCGTAAATCCTCATCAaaAACGTGTTCGCGGAGGGTTGCAAAG
B2_ascl1a_35_Dla5	CATCTTCTTGTTGGCCGCTCCATTGaaATCATCCAGTAAACCGCC
B2_ascl1a_35_Dla5	CCTCGTAAATCCTCATCAaaTCTCTCTCGTTCCGTCTGGCCACCG
B2_ascl1a_35_Dla5	TTGTTCACAAGCTTCACCCGGTTGCaaATCATCCAGTAAACCGCC
B2_ascl1a_35_Dla5	CCTCGTAAATCCTCATCAaaCGAAACCGGCGAAATTGAGTCTTCT
B2_ascl1a_35_Dla5	GCGGCTGCTGCTGGGGTAAGCTGTAaaATCATCCAGTAAACCGCC
B2_ascl1a_35_Dla5	CCTCGTAAATCCTCATCAaaGCGCTGCCTCTTTGCCTGCTTTGAC
B2_ascl1a_35_Dla5	GCACCGGAGCAGCTCCGGGGAGGATaaATCATCCAGTAAACCGCC
B2_ascl1a_35_Dla5	CCTCGTAAATCCTCATCAaaGGGCTGAGTTGGATGCTCTGAGAGG
B2_ascl1a_35_Dla5	GACTTGTTGCTGCACTGGCTGTCTGaaATCATCCAGTAAACCGCC
B2_ascl1a_35_Dla5	CCTCGTAAATCCTCATCAaaGCTGGTTTACGCTTATTTCCATCTT
B2_ascl1a_35_Dla5	AAAAGCAAGCAGGTGGCATGAACTGaaATCATCCAGTAAACCGCC
B2_ascl1a_35_Dla5	CCTCGTAAATCCTCATCAaaTTTTCTTTGGACTGCCCAGTGGCCG
B2_ascl1a_35_Dla5	AAAAAGGAGTGAGTCAAAGCACTAAaaATCATCCAGTAAACCGCC
B2_ascl1a_35_Dla5	CCTCGTAAATCCTCATCAaaTTCAATGGGCAGGGGTGCTCCGGAC
B2_ascl1a_35_Dla5	GTCTTGCTCGTGGCGTTCACGTGTGaaATCATCCAGTAAACCGCC
B3_otop2_35_Dla20	GTCCCTGCCTCTATATCTttCAGCAACAGAAAGGGTACAGCAGTG
B3_otop2_35_Dla20	TTATTATTCCACGTTTCATTTATCCttCCACTCAACTTTAACCCG
B3_otop2_35_Dla20	GTCCCTGCCTCTATATCTttGCTAACAGCTGAACGCCTGTAACAG
B3_otop2_35_Dla20	TTTTTCTGGAGGGTTTTATGCTGCAttCCACTCAACTTTAACCCG
B3_otop2_35_Dla20	GTCCCTGCCTCTATATCTttTTCACACATTCAGAAAGATTTCAGT
B3_otop2_35_Dla20	TAGGCCATAATTCAGTAGATATCGAttCCACTCAACTTTAACCCG
B3_otop2_35_Dla20	GTCCCTGCCTCTATATCTttGCACTCATACGGCAAGCCAAATTAG
B3_otop2_35_Dla20	ACATGGTCTACATCTACACTCTCTCttCCACTCAACTTTAACCCG
B3_otop2_35_Dla20	GTCCCTGCCTCTATATCTttTCTATAAAAATATATTATTTTACAT
B3_otop2_35_Dla20	AAAAGCAATTTGGCTAAACAAAAATttCCACTCAACTTTAACCCG
B3_otop2_35_Dla20	GTCCCTGCCTCTATATCTttGGATGGTGGTCTGCTTTAGGCAGCG
B3_otop2_35_Dla20	TATGTGCATTGGGGTGGTACAGTTCttCCACTCAACTTTAACCCG
B3_otop2_35_Dla20	GTCCCTGCCTCTATATCTttTGCATTCGGTAGAAGATCCCAAATG
B3_otop2_35_Dla20	CACACCTCAAACAGACTCGCCACCGttCCACTCAACTTTAACCCG
B3_otop2_35_Dla20	GTCCCTGCCTCTATATCTttTTTGGAACTCATAAACGTCTGGCCC
B3_otop2_35_Dla20	TTCCGATGTTTACCACGGCGGCCCAttCCACTCAACTTTAACCCG
B3_otop2_35_Dla20	GTCCCTGCCTCTATATCTttGAAGGCTGGAATTATCCAGAGCGTG
B3_otop2_35_Dla20	GGTGTTGTCGAACTGAGGCCGCGCTttCCACTCAACTTTAACCCG
B3_otop2_35_Dla20	GTCCCTGCCTCTATATCTttTCCTTCAGGACCCTCCTCTTCCAGG
B3_otop2_35_Dla20	TTGCAGAGCAACAGAAAGGCGCAGAttCCACTCAACTTTAACCCG
B3_otop2_35_Dla20	GTCCCTGCCTCTATATCTttTGGGGAGTGTGTGTGCGGGCACGAT
B3_otop2_35_Dla20	TCCGGCCCTGCAGTAGAGTCAGCGGttCCACTCAACTTTAACCCG
B3_otop2_35_Dla20	GTCCCTGCCTCTATATCTttCTTCACAGCCATGACGTTGGCGAAG
B3_otop2_35_Dla20	GCTGCTCCGTCTCTCTGGGTCTCGCttCCACTCAACTTTAACCCG
B3_otop2_35_Dla20	GTCCCTGCCTCTATATCTttTCCCGATGGAGGCCCTTGATGAGGA
B3_otop2_35_Dla20	GTGGCCACCTCAGTCTCCTTAAAGGttCCACTCAACTTTAACCCG
B3_otop2_35_Dla20	GTCCCTGCCTCTATATCTttTTAGCATAGCACATGCTAGGTTGAG
B3_otop2_35_Dla20	CATTCTGAATGCACAGCTCGATCACttCCACTCAACTTTAACCCG
B3_otop2_35_Dla20	GTCCCTGCCTCTATATCTttCAAAACAGCGACTATAGTGAAGTAG
B3_otop2_35_Dla20	ATTCGTGTGGCCTTGGACGCCAGACttCCACTCAACTTTAACCCG
B3_otop2_35_Dla20	GTCCCTGCCTCTATATCTttACCAGGAGTCCCACATCCAGACTCC
B3_otop2_35_Dla20	ATGAGGAACTGTCCCAATGACGCTCttCCACTCAACTTTAACCCG
B3_otop2_35_Dla20	GTCCCTGCCTCTATATCTttGCTTGTCCATGCGGAAGAGGATGCA
B3_otop2_35_Dla20	TTGGGTTCTTCCCCGACACCTGCTCttCCACTCAACTTTAACCCG
B3_otop2_35_Dla20	GTCCCTGCCTCTATATCTttGACGGCCACTATGTTCATGATGTAG
B3_otop2_35_Dla20	GGCGAGAGCGGAGCTGGACATGAGCttCCACTCAACTTTAACCCG
B3_otop2_35_Dla20	GTCCCTGCCTCTATATCTttGGGTCGTCTTTAGACACGTCCACTT
B3_otop2_35_Dla20	ATTATCAGAGCCTCCTCCTTCTTCTttCCACTCAACTTTAACCCG
B3_otop2_35_Dla20	GTCCCTGCCTCTATATCTttCCAGGACGATCAGGCCCGCCAGCGG
B3_otop2_35_Dla20	ACACCACAAACGTAGCCAGACCCGCttCCACTCAACTTTAACCCG
B3_otop2_35_Dla20	GTCCCTGCCTCTATATCTttCAGCTTGTGGCTGTGGTGGTCGTCC
B3_otop2_35_Dla20	CACCAGGACGTCCCACAGGCTGAAGttCCACTCAACTTTAACCCG
B3_otop2_35_Dla20	GTCCCTGCCTCTATATCTttTAGGTCATGGCGGAGGCGAAGAGGC
B3_otop2_35_Dla20	TTGCGGCCGACGTTCTTCCACATCAttCCACTCAACTTTAACCCG
B3_otop2_35_Dla20	GTCCCTGCCTCTATATCTttAGTAGGCCTTCTCAAAGAGGTCGCA
B3_otop2_35_Dla20	ACTCGATGTTGAAGGGGTACAGGTAttCCACTCAACTTTAACCCG
B3_otop2_35_Dla20	GTCCCTGCCTCTATATCTttTGCAGCACGACCATCAAGTGTGTCG
B3_otop2_35_Dla20	GTTATGGAGACACTCACATTCACTGttCCACTCAACTTTAACCCG
B3_otop2_35_Dla20	GTCCCTGCCTCTATATCTttACTGGAGCCACAGTCTGGTGGAGCG
B3_otop2_35_Dla20	TAGCTGTTGTTGTTGGTCGGAGGTTttCCACTCAACTTTAACCCG
B3_otop2_35_Dla20	GTCCCTGCCTCTATATCTttTGAGGTTGGTGGACAGAGTCAACAT
B3_otop2_35_Dla20	CCTCAGTCACAGCCATCATCCACACttCCACTCAACTTTAACCCG
B3_otop2_35_Dla20	GTCCCTGCCTCTATATCTttTTGCACACAGTCTTTAGCATGAATC
B3_otop2_35_Dla20	GCCGCAACGTGTGATGTTTTGCTTGttCCACTCAACTTTAACCCG
B3_otop2_35_Dla20	GTCCCTGCCTCTATATCTttACCGCTTGCACAACGGGGAAGGCTA
B3_otop2_35_Dla20	AGCACGTATGTCTGGACGATGACAAttCCACTCAACTTTAACCCG
B3_otop2_35_Dla20	GTCCCTGCCTCTATATCTttTACACTGCAGATCCCAAACAAAACC
B3_otop2_35_Dla20	AAAAATAATCTTGAAGATGTCCATGttCCACTCAACTTTAACCCG
B3_otop2_35_Dla20	GTCCCTGCCTCTATATCTttTGACTGTCCTTGTAGAGCACTGCGC
B3_otop2_35_Dla20	CCAGTTCTCAGCCAAACAGGTCCGGttCCACTCAACTTTAACCCG
B3_otop2_35_Dla20	GTCCCTGCCTCTATATCTttAAAGCATCCACACAGTGGACAGGAT
B3_otop2_35_Dla20	ACACCCGGGAAGTGTGCACTTTATAttCCACTCAACTTTAACCCG
B3_otop2_35_Dla20	GTCCCTGCCTCTATATCTttAGAGGAAGTGATCTGGACCTTGTTG
B3_otop2_35_Dla20	CAGCAAGATGAGGAAGATCAAAAGGttCCACTCAACTTTAACCCG
B3_otop2_35_Dla20	GTCCCTGCCTCTATATCTttAAAAGCAGAGCGTTTAAGGAGATGA
B3_otop2_35_Dla20	ACACTTCCACTCACGATGGCGATTCttCCACTCAACTTTAACCCG
B3_otop2_35_Dla20	GTCCCTGCCTCTATATCTttCCTTCTCCACAGGCTTGAACCCCCG
B3_otop2_35_Dla20	CAGACAGGAGCCATCCCCAATTGCGttCCACTCAACTTTAACCCG
B3_otop2_35_Dla20	GTCCCTGCCTCTATATCTttGATGGTGGATATCTGGTTCTCCATA
B3_otop2_35_Dla20	AGGCGTCTCTCCATGGGAGCTGATTttCCACTCAACTTTAACCCG
B3_tacr2_44_Dla20	GTCCCTGCCTCTATATCTttTTAAGAATGAACAATCATACAGATT
B3_tacr2_44_Dla20	AACTGTAGAATTTCCTTTACTTTTTttCCACTCAACTTTAACCCG
B3_tacr2_44_Dla20	GTCCCTGCCTCTATATCTttTATATTTATATATAAAACCACTGGC
B3_tacr2_44_Dla20	AAAAATCAACAAGTAGTATATACAAttCCACTCAACTTTAACCCG
B3_tacr2_44_Dla20	GTCCCTGCCTCTATATCTttGAATGTATGTAATCTGGATGCTGTG
B3_tacr2_44_Dla20	AAAAACTACATAGTGAACCATATTTttCCACTCAACTTTAACCCG
B3_tacr2_44_Dla20	GTCCCTGCCTCTATATCTttTGAATAAACATATCTCTGTCTTGGG
B3_tacr2_44_Dla20	AAAAAGTACACACTATTTGCATTTAttCCACTCAACTTTAACCCG
B3_tacr2_44_Dla20	GTCCCTGCCTCTATATCTttCACATGCAATTGTATACTATAGATA
B3_tacr2_44_Dla20	AAAACTCTCCAGCTAATTCTATAGTttCCACTCAACTTTAACCCG
B3_tacr2_44_Dla20	GTCCCTGCCTCTATATCTttAATGTGAGCTTTCATGTCTATGTAC
B3_tacr2_44_Dla20	CATGCTGAAAACACTGAGTACCACTttCCACTCAACTTTAACCCG
B3_tacr2_44_Dla20	GTCCCTGCCTCTATATCTttAGCTTCATTAATATATTAGTTTCCT
B3_tacr2_44_Dla20	ACAGATGCAACATGGGAATGTTTGTttCCACTCAACTTTAACCCG
B3_tacr2_44_Dla20	GTCCCTGCCTCTATATCTttACAGTCATCATATTTGTCACAATAA
B3_tacr2_44_Dla20	TTTTTCCAGCACTGTCAATATAATCttCCACTCAACTTTAACCCG
B3_tacr2_44_Dla20	GTCCCTGCCTCTATATCTttGTTGCAGTTCTGAAATGTATATGGT
B3_tacr2_44_Dla20	ATTAGATGCTTTAAACATTTTGTTAttCCACTCAACTTTAACCCG
B3_tacr2_44_Dla20	GTCCCTGCCTCTATATCTttCTTAACATAGAACTCAGTATTTACA
B3_tacr2_44_Dla20	TTTTTACATTTACATTTAAAGCTGCttCCACTCAACTTTAACCCG
B3_tacr2_44_Dla20	GTCCCTGCCTCTATATCTttGTATGAAACAACAAGGTCCAGCACT
B3_tacr2_44_Dla20	GAAACATTCATTGCACCATATAGCGttCCACTCAACTTTAACCCG
B3_tacr2_44_Dla20	GTCCCTGCCTCTATATCTttGTATACTATATTTTCCATTTTGTTT
B3_tacr2_44_Dla20	CAAAATTTTGATATGAGTAATATATttCCACTCAACTTTAACCCG
B3_tacr2_44_Dla20	GTCCCTGCCTCTATATCTttCAAAGTTGAATTTTCAGCATCAGTA
B3_tacr2_44_Dla20	TGTTCATTTTGTTTTATATTTTGATttCCACTCAACTTTAACCCG
B3_tacr2_44_Dla20	GTCCCTGCCTCTATATCTttAAACAGTTGTGCTGCTTAATATTTT
B3_tacr2_44_Dla20	AGTCTTCAGTTTCACATGAACCGTCttCCACTCAACTTTAACCCG
B3_tacr2_44_Dla20	GTCCCTGCCTCTATATCTttGTATAAGACATTGAAAAGAGCAGCA
B3_tacr2_44_Dla20	AAATACCACAGAATAGGATACTCTGttCCACTCAACTTTAACCCG
B3_tacr2_44_Dla20	GTCCCTGCCTCTATATCTttTATTAACGTCTTTATGGTTAATTAA
B3_tacr2_44_Dla20	TCTTAAAATAGAAGTCTTTTGTAACttCCACTCAACTTTAACCCG
B3_tacr2_44_Dla20	GTCCCTGCCTCTATATCTttGTATGTAGTTTATACACAACAAACA
B3_tacr2_44_Dla20	GATGATACTGAACTTTTAAATGGTAttCCACTCAACTTTAACCCG
B3_tacr2_44_Dla20	GTCCCTGCCTCTATATCTttGTACTTTTAAGCAGCAACACAGACA
B3_tacr2_44_Dla20	CTATATAGGATACTTATATTGAGACttCCACTCAACTTTAACCCG
B3_tacr2_44_Dla20	GTCCCTGCCTCTATATCTttTACAAGAATACTCCAACTGTAAAAG
B3_tacr2_44_Dla20	TAAGGCTTAGTGCTTATGCCATAAGttCCACTCAACTTTAACCCG
B3_tacr2_44_Dla20	GTCCCTGCCTCTATATCTttCTCAGTTTTGTTTTGAGGTATCAAG
B3_tacr2_44_Dla20	CACCACAGAGCACAGTAATATGTGAttCCACTCAACTTTAACCCG
B3_tacr2_44_Dla20	GTCCCTGCCTCTATATCTttAATTATTGTAGACTCAGGCTTTGAT
B3_tacr2_44_Dla20	TACATGTGGCTGTTTTTCTCATCATttCCACTCAACTTTAACCCG
B3_tacr2_44_Dla20	GTCCCTGCCTCTATATCTttGGCGTGATTACGGACCACCACGCTG
B3_tacr2_44_Dla20	TTTGGATGTGGTGTCTTCTGGCTCGttCCACTCAACTTTAACCCG
B3_tacr2_44_Dla20	GTCCCTGCCTCTATATCTttTGAAAGGTCCTCATATGCTGCAGTT
B3_tacr2_44_Dla20	GTCTCAGTGCGATAACTGCGTCTCAttCCACTCAACTTTAACCCG
B3_tacr2_44_Dla20	GTCCCTGCCTCTATATCTttAGGGGCACCACTGGAATGCCTTGCG
B3_tacr2_44_Dla20	TATTGTCCTCCTCTGAAATCTTGACttCCACTCAACTTTAACCCG
B3_tacr2_44_Dla20	GTCCCTGCCTCTATATCTttGCAGTAGATGATGGGGTTGTACATT
B3_tacr2_44_Dla20	ACCTGAGCGGAATCTTTGGTTTAGAttCCACTCAACTTTAACCCG
B3_tacr2_44_Dla20	GTCCCTGCCTCTATATCTttAAATAGACCTGCTGGATGTAGTGCT
B3_tacr2_44_Dla20	GAGCTCATGGCCAGCCAGAAGATGGttCCACTCAACTTTAACCCG
B3_tacr2_44_Dla20	GTCCCTGCCTCTATATCTttGAATGAAGTAGATGTGGTAGGGAAG
B3_tacr2_44_Dla20	TGTAAATGTCCCGGTTGAAGCTGCCttCCACTCAACTTTAACCCG
B3_tacr2_44_Dla20	GTCCCTGCCTCTATATCTttTATCATCATCTTCACAACCTTGCGT
B3_tacr2_44_Dla20	GCATATTGCAAAGGTTGTCACCACCttCCACTCAACTTTAACCCG
B3_tacr2_44_Dla20	GTCCCTGCCTCTATATCTttGAAGCTTCTCCAGGGATCTCGCTGC
B3_tacr2_44_Dla20	GCCTGCATCTGGTTTTGGTAGTGGTttCCACTCAACTTTAACCCG
B3_tacr2_44_Dla20	GTCCCTGCCTCTATATCTttTCACCAACATCACCAGCAGAGGGAG
B3_tacr2_44_Dla20	AAAGCCGCTGTCCCACCAGACTGTAttCCACTCAACTTTAACCCG
B3_tacr2_44_Dla20	GTCCCTGCCTCTATATCTttATATGAGAGCTGATGTTTCCCTCCA
B3_tacr2_44_Dla20	GTAGATCAGGATAATCACAGCAATCttCCACTCAACTTTAACCCG
B3_tacr2_44_Dla20	GTCCCTGCCTCTATATCTttGTCCGCGGGAAGTAAAACTTGGTGC
B3_tacr2_44_Dla20	TCGTCAGGCCATTCCACCATACAAAttCCACTCAACTTTAACCCG
B3_tacr2_44_Dla20	GTCCCTGCCTCTATATCTttAAAAAGCCACGGTCCAGATGACCCC
B3_tacr2_44_Dla20	CATAATAACACTGAGGAAATGCCAAttCCACTCAACTTTAACCCG
B3_tacr2_44_Dla20	GTCCCTGCCTCTATATCTttTCTGGGCTTCAGAGGATGGATTATG
B3_tacr2_44_Dla20	CAGAAGTTTAGTAGTGGTGGAGGACttCCACTCAACTTTAACCCG
B3_tacr2_44_Dla20	GTCCCTGCCTCTATATCTttATTGAATAAATGCTTGAGAACATTG
B3_tacr2_44_Dla20	ATATATCTGTCAACTGCAATAGCGGttCCACTCAACTTTAACCCG
B3_tacr2_44_Dla20	GTCCCTGCCTCTATATCTttAATATCCTAAACCAAAATACCAGTC
B3_tacr2_44_Dla20	TTATTGGGAAGAAGTTTTGAAATTTttCCACTCAACTTTAACCCG
B3_tacr2_44_Dla20	GTCCCTGCCTCTATATCTttGGTGTTAAAAGTTGCCATAGAGGCA
B3_tacr2_44_Dla20	GTGCAAAGCATAAACGAAATTAAAAttCCACTCAACTTTAACCCG
B3_tacr2_44_Dla20	GTCCCTGCCTCTATATCTttTTGGTCACTGTCCTCATGCGTTTAT
B3_tacr2_44_Dla20	GAGAAGGCGAGGTTGACAATGAAGTttCCACTCAACTTTAACCCG
B3_tacr2_44_Dla20	GTCCCTGCCTCTATATCTttTGCCAATGAAGGAAATAATTACGAT
B3_tacr2_44_Dla20	CCAGAATGATCCAAATAACTGTGACttCCACTCAACTTTAACCCG
B3_tacr2_44_Dla20	GTCCCTGCCTCTATATCTttCTGCCAGTCCGGCTGCTCGAACAGA
B3_tacr2_44_Dla20	AGTATATGCAATCGCCCATAATGCCttCCACTCAACTTTAACCCG
B3_tacr2_44_Dla20	GTCCCTGCCTCTATATCTttTAATACAGAAGAGATGATGAAAGGG
B3_tacr2_44_Dla20	ATGGATGTTTCGTTTCCATCTTCATttCCACTCAACTTTAACCCG
B3_tacr2_44_Dla20	GTCCCTGCCTCTATATCTttATAAAATCTCAAGACATAAATCTTT
B3_tacr2_44_Dla20	CCAAAGTGGTATCCATTGTAATTGTttCCACTCAACTTTAACCCG
B3_tacr2_44_Dla20	GTCCCTGCCTCTATATCTttTGATGCTATGGCATGGTAAAACTGT
B3_tacr2_44_Dla20	CTTATTCCATTGAATGACTCACTATttCCACTCAACTTTAACCCG
B3_tacr2_44_Dla20	GTCCCTGCCTCTATATCTttCCAGTGAGTGGTCAGTGCGCTATGT
B3_tacr2_44_Dla20	TTTTAGGCATTTGCAGCAGTTCATTttCCACTCAACTTTAACCCG
B3_tnfrsf11a_64_Dla20	GTCCCTGCCTCTATATCTttCTGTTTCTTATTTTCATTTTACTTG
B3_tnfrsf11a_64_Dla20	AAAAATAAACACCACAAATCAACTTttCCACTCAACTTTAACCCG
B3_tnfrsf11a_64_Dla20	GTCCCTGCCTCTATATCTttATTATAGACCATTTCCATGTGGTGT
B3_tnfrsf11a_64_Dla20	AAAGAGATAGTTTACCCAAAAACAAttCCACTCAACTTTAACCCG
B3_tnfrsf11a_64_Dla20	GTCCCTGCCTCTATATCTttTCAACTTCATATCTGTAACAAGAGG
B3_tnfrsf11a_64_Dla20	TGGCCCATGAACATTTCCTGCTTGTttCCACTCAACTTTAACCCG
B3_tnfrsf11a_64_Dla20	GTCCCTGCCTCTATATCTttCTATCGTAACATTATTTGTCAATAT
B3_tnfrsf11a_64_Dla20	TTCAATCAGAACTTGATGTTGTAACttCCACTCAACTTTAACCCG
B3_tnfrsf11a_64_Dla20	GTCCCTGCCTCTATATCTttGAAATTTAAAATATAAAACAGGAAA
B3_tnfrsf11a_64_Dla20	GAACTTTTTGGACCCTCAGAAGCTAttCCACTCAACTTTAACCCG
B3_tnfrsf11a_64_Dla20	GTCCCTGCCTCTATATCTttGTCTACAAAACAATTTTGATTGGTT
B3_tnfrsf11a_64_Dla20	GTCAGGACCATTAAATTCACCAAAAttCCACTCAACTTTAACCCG
B3_tnfrsf11a_64_Dla20	GTCCCTGCCTCTATATCTttTTGGCCACCATTACTCCATCAGTGA
B3_tnfrsf11a_64_Dla20	CTGCTGTAAAATACAAATATACAGTttCCACTCAACTTTAACCCG
B3_tnfrsf11a_64_Dla20	GTCCCTGCCTCTATATCTttCAGTGAGCTCTTCAAGCTGTTATAA
B3_tnfrsf11a_64_Dla20	TTTTTGCTGCAGTGAAGCTATGGTTttCCACTCAACTTTAACCCG
B3_tnfrsf11a_64_Dla20	GTCCCTGCCTCTATATCTttCAGTTGTACCAAATAATTTTGTAGA
B3_tnfrsf11a_64_Dla20	TTTTTCTGTCAACATTTACTCTCCCttCCACTCAACTTTAACCCG
B3_tnfrsf11a_64_Dla20	GTCCCTGCCTCTATATCTttAATATATTTATATTTTTCAACAATA
B3_tnfrsf11a_64_Dla20	ATCAAAACATTAGCCATTGACTTTCttCCACTCAACTTTAACCCG
B3_tnfrsf11a_64_Dla20	GTCCCTGCCTCTATATCTttTCAAATATCCTTTTGAAGGTTTGGA
B3_tnfrsf11a_64_Dla20	CAGTGGTTTTGGGTTTTCAACATTGttCCACTCAACTTTAACCCG
B3_tnfrsf11a_64_Dla20	GTCCCTGCCTCTATATCTttTGAGTAAATTCAAATATTTGGGCAA
B3_tnfrsf11a_64_Dla20	CTTGAAGGTTTAGAACCACTTAAGGttCCACTCAACTTTAACCCG
B3_tnfrsf11a_64_Dla20	GTCCCTGCCTCTATATCTttATCCACACCAAAGAGTTTCATAAAC
B3_tnfrsf11a_64_Dla20	GTCTCTTCATCTAAGGATAATAGTCttCCACTCAACTTTAACCCG
B3_tnfrsf11a_64_Dla20	GTCCCTGCCTCTATATCTttGATAACCATGTTTTGGAATATTTCA
B3_tnfrsf11a_64_Dla20	TAAAAGAAAGCAAAATTGACACCACttCCACTCAACTTTAACCCG
B3_tnfrsf11a_64_Dla20	GTCCCTGCCTCTATATCTttATCCACCCTAAATGCATGGAATCCC
B3_tnfrsf11a_64_Dla20	CTATAAAAACTTCCACAACCAGTCAttCCACTCAACTTTAACCCG
B3_tnfrsf11a_64_Dla20	GTCCCTGCCTCTATATCTttTTAATTCCATGTTTGTTTGCATAGC
B3_tnfrsf11a_64_Dla20	AAAAATAATAACTCTAATCATGACTttCCACTCAACTTTAACCCG
B3_tnfrsf11a_64_Dla20	GTCCCTGCCTCTATATCTttTGAGACAGAAAGATTACGTTTTCAA
B3_tnfrsf11a_64_Dla20	TCTTAGCTGTAAACTTGGTGTAAAAttCCACTCAACTTTAACCCG
B3_tnfrsf11a_64_Dla20	GTCCCTGCCTCTATATCTttTATACATGGGAACAGTCACAATAGT
B3_tnfrsf11a_64_Dla20	AGCAAACAGATTTCGCACAATAGTGttCCACTCAACTTTAACCCG
B3_tnfrsf11a_64_Dla20	GTCCCTGCCTCTATATCTttGCGACTCAATATTATCTCACAAATA
B3_tnfrsf11a_64_Dla20	AGTTTGCTTATTGCGATACTTCCTAttCCACTCAACTTTAACCCG
B3_tnfrsf11a_64_Dla20	GTCCCTGCCTCTATATCTttCTTGAGCATTGAAACAGCAGCTGAA
B3_tnfrsf11a_64_Dla20	GCAGAAACAGGCATTCACATTAAAAttCCACTCAACTTTAACCCG
B3_tnfrsf11a_64_Dla20	GTCCCTGCCTCTATATCTttGTTCATTGCGTTCCCAAATGTAGTT
B3_tnfrsf11a_64_Dla20	TTCTCTTTTAATTAACAGAATAGTAttCCACTCAACTTTAACCCG
B3_tnfrsf11a_64_Dla20	GTCCCTGCCTCTATATCTttAGGCCTTCAGTCTTAGATACAACCA
B3_tnfrsf11a_64_Dla20	AATCTAGTTATCATTCTTGTTGTGAttCCACTCAACTTTAACCCG
B3_tnfrsf11a_64_Dla20	GTCCCTGCCTCTATATCTttTAGTGCGACCGATTAGTTTCAGAGC
B3_tnfrsf11a_64_Dla20	TCCTAAAACGCTTCTCTCCATGAGGttCCACTCAACTTTAACCCG
B3_tnfrsf11a_64_Dla20	GTCCCTGCCTCTATATCTttCATGCTTTTGTTGTGATGGCTGCGT
B3_tnfrsf11a_64_Dla20	CGAAAAGAAAAAGACAACAATAAGCttCCACTCAACTTTAACCCG
B3_tnfrsf11a_64_Dla20	GTCCCTGCCTCTATATCTttTTTTGGCCTGAGTTTGGCTTCTCGT
B3_tnfrsf11a_64_Dla20	TGCTTTTGCTGGCTGTGTCTTCATCttCCACTCAACTTTAACCCG
B3_tnfrsf11a_64_Dla20	GTCCCTGCCTCTATATCTttAACACAGAGATTGTCTGAAAATGAG
B3_tnfrsf11a_64_Dla20	ATCGAGCCACTCTTCATTTGGCTCCttCCACTCAACTTTAACCCG
B3_tnfrsf11a_64_Dla20	GTCCCTGCCTCTATATCTttCTTGTCATCAGCTCATTAGCATCCA
B3_tnfrsf11a_64_Dla20	TTCAGAGGTTCAATGTCCTTGACTTttCCACTCAACTTTAACCCG
B3_tnfrsf11a_64_Dla20	GTCCCTGCCTCTATATCTttTATAAATACATAGGTCAACAAATGC
B3_tnfrsf11a_64_Dla20	CAGTCGAGAAGTACCTAATTTATAGttCCACTCAACTTTAACCCG
B3_tnfrsf11a_64_Dla20	GTCCCTGCCTCTATATCTttCTATAAGGGCTATCAGACGCCAATC
B3_tnfrsf11a_64_Dla20	TTTTTCATGAAATAGCACTCTAAGTttCCACTCAACTTTAACCCG
B3_tnfrsf11a_64_Dla20	GTCCCTGCCTCTATATCTttTAGTAGGAAATCTTTAATGTTGTTT
B3_tnfrsf11a_64_Dla20	AATCAATAAACATCATTAATTCCACttCCACTCAACTTTAACCCG
B3_tnfrsf11a_64_Dla20	GTCCCTGCCTCTATATCTttCCTGCACAGGCAGTTGTTTCTCCAG
B3_tnfrsf11a_64_Dla20	TCTGCCAGGACAAGTCACTGGTCATttCCACTCAACTTTAACCCG
B3_tnfrsf11a_64_Dla20	GTCCCTGCCTCTATATCTttTGTGCTACTGTTGGATTTGGGTTGG
B3_tnfrsf11a_64_Dla20	TGCGTTTCGGGTTTTGGCCGGCGGTttCCACTCAACTTTAACCCG
B3_tnfrsf11a_64_Dla20	GTCCCTGCCTCTATATCTttTGGACGGGGCAGCTGAAGGGTTCGT
B3_tnfrsf11a_64_Dla20	TGAAGGCTGTCCTCGTTGGATTCCTttCCACTCAACTTTAACCCG
B3_tnfrsf11a_64_Dla20	GTCCCTGCCTCTATATCTttGGCTAACATAAACCACGATCACCTC
B3_tnfrsf11a_64_Dla20	TTCCTCCGCTGCTGCCTAGCGATGTttCCACTCAACTTTAACCCG
B3_tnfrsf11a_64_Dla20	GTCCCTGCCTCTATATCTttGATAAAGGTAGTGTTGTTGTTTCCT
B3_tnfrsf11a_64_Dla20	GCTGAAGTTCATCACCTGCCCGCTGttCCACTCAACTTTAACCCG
B3_tnfrsf11a_64_Dla20	GTCCCTGCCTCTATATCTttGAGCACTGATTCTGGTAGTCCTCAT
B3_tnfrsf11a_64_Dla20	ACCTGACCAGATGTGAGAGCAGAATttCCACTCAACTTTAACCCG
B3_tnfrsf11a_64_Dla20	GTCCCTGCCTCTATATCTttCGCTGTGGATCAACGAAAGGCCCTG
B3_tnfrsf11a_64_Dla20	TGTCCAGCTCGGACAGTTTGTGCTCttCCACTCAACTTTAACCCG
B3_tnfrsf11a_64_Dla20	GTCCCTGCCTCTATATCTttAATGGTGGTGGAGTCTATACTGCAG
B3_tnfrsf11a_64_Dla20	GTTATCGCTGACCGACAACAGTGACttCCACTCAACTTTAACCCG
B3_tnfrsf11a_64_Dla20	GTCCCTGCCTCTATATCTttTCAACTAGACCTCGATCATCTCTCA
B3_tnfrsf11a_64_Dla20	CGTGGTTCATTCTGTCTGTACGACCttCCACTCAACTTTAACCCG
B3_tnfrsf11a_64_Dla20	GTCCCTGCCTCTATATCTttTGCTGAAGTCCAGATAAAGCTCCTG
B3_tnfrsf11a_64_Dla20	CCGACATGGCGTCCTTTCCAGCGGGttCCACTCAACTTTAACCCG
B3_tnfrsf11a_64_Dla20	GTCCCTGCCTCTATATCTttAGGCAAGCCGTCGCACAGCAGAGGC
B3_tnfrsf11a_64_Dla20	GCGATGGAGATGAACGTAATCGCATttCCACTCAACTTTAACCCG
B3_tnfrsf11a_64_Dla20	GTCCCTGCCTCTATATCTttGCAGTTTCGTCTCCAGTCCTGCAGG
B5_cftr_85_Dla20	CTCACTCCCAATCTCTATaaTTAAACGTACATCCGAAGAAGAATA
B5_cftr_85_Dla20	GGTGCCATCTCACGATAACTCAATAaaCTACCCTACAAATCCAAT
B5_cftr_85_Dla20	CTCACTCCCAATCTCTATaaCTCACTGTGTCCCATTGTGAGAGAA
B5_cftr_85_Dla20	TTTTTACAATGTTCAGTTTTTCCTGaaCTACCCTACAAATCCAAT
B5_cftr_85_Dla20	CTCACTCCCAATCTCTATaaAGTTTTGACGATAGATCATCCAATT
B5_cftr_85_Dla20	AGGAGTACCTCCATAACAAATGTCAaaCTACCCTACAAATCCAAT
B5_cftr_85_Dla20	CTCACTCCCAATCTCTATaaCTGAGTCTTTTGGAACGCTCAGAGG
B5_cftr_85_Dla20	TGTACCATTGGGTGACGGCCTGGGTaaCTACCCTACAAATCCAAT
B5_cftr_85_Dla20	CTCACTCCCAATCTCTATaaTCTTGCAGGGTCTGCGTGACTGAGC
B5_cftr_85_Dla20	GTGTCCTGGATGTTGTCCTCTGCCTaaCTACCCTACAAATCCAAT
B5_cftr_85_Dla20	CTCACTCCCAATCTCTATaaAGTTTCGGCGAGGGAAGAGTTTAAG
B5_cftr_85_Dla20	GTTTGGATTGAGGCGTCCTCATGCTaaCTACCCTACAAATCCAAT
B5_cftr_85_Dla20	CTCACTCCCAATCTCTATaaGTGACTGGTCTCATTCAGAAGCTTT
B5_cftr_85_Dla20	CTCGGCTGGACTGATGGCCTGCTTTaaCTACCCTACAAATCCAAT
B5_cftr_85_Dla20	CTCACTCCCAATCTCTATaaTTGTCCATCATCAGGAAAGACTGGC
B5_cftr_85_Dla20	ATGGAGTCGTAGGTCTTCACCTGACaaCTACCCTACAAATCCAAT
B5_cftr_85_Dla20	CTCACTCCCAATCTCTATaaACAGTAATATAGTGCATGTGGAGAA
B5_cftr_85_Dla20	CGAGCAGCGGCTCCACTTTGTGTTCaaCTACCCTACAAATCCAAT
B5_cftr_85_Dla20	CTCACTCCCAATCTCTATaaTATTGTTACAGGGTCGAGGTGAGCG
B5_cftr_85_Dla20	CTGTCTCAGTGTCTTCTTCAGCACCaaCTACCCTACAAATCCAAT
B5_cftr_85_Dla20	CTCACTCCCAATCTCTATaaCCGCTGAGGATAGAGCGAGCCAGGC
B5_cftr_85_Dla20	GGCTCATCCAGGAGGAGGATCCGGGaaCTACCCTACAAATCCAAT
B5_cftr_85_Dla20	CTCACTCCCAATCTCTATaaCATAACCGCCGTACTCCAGCTGGAA
B5_cftr_85_Dla20	TGAGCTGTTTGTGGCCGTTACTCAGaaCTACCCTACAAATCCAAT
B5_cftr_85_Dla20	CTCACTCCCAATCTCTATaaTGTCTTCAGACCCACCTCCTCAGCG
B5_cftr_85_Dla20	CAGTTTGTCTGGAAACTGCTCAATCaaCTACCCTACAAATCCAAT
B5_cftr_85_Dla20	CTCACTCCCAATCTCTATaaCCATAAGGGTCCAGGTTCATGCGTA
B5_cftr_85_Dla20	CGCCACAGCTCTTCATCACTGTGACaaCTACCCTACAAATCCAAT
B5_cftr_85_Dla20	CTCACTCCCAATCTCTATaaGCACTACACCAAAGGCTTTCCTCCA
B5_cftr_85_Dla20	GTCCCGTAAAGATGAACACTTTCTGaaCTACCCTACAAATCCAAT
B5_cftr_85_Dla20	CTCACTCCCAATCTCTATaaCCCGTCGATGGAGATTTCGCCATCA
B5_cftr_85_Dla20	CTGAAGCGGCATTTTGTTCCAGTTGaaCTACCCTACAAATCCAAT
B5_cftr_85_Dla20	CTCACTCCCAATCTCTATaaAGAGAACTCTTCCCTGAACCTGTTC
B5_cftr_85_Dla20	TAAACCAGCTTCAGGAGGGCATTGAaaCTACCCTACAAATCCAAT
B5_cftr_85_Dla20	CTCACTCCCAATCTCTATaaCCGCACTGAAGGACAGGTTTTTGAG
B5_cftr_85_Dla20	CCAAGATGCCCACCCTCTGTCTCCCaaCTACCCTACAAATCCAAT
B5_cftr_85_Dla20	CTCACTCCCAATCTCTATaaTGTTAAATTCCTCACTTCGATCTGA
B5_cftr_85_Dla20	AGCGTGACCCGCTTCTGTGTATTTGaaCTACCCTACAAATCCAAT
B5_cftr_85_Dla20	CTCACTCCCAATCTCTATaaGCATCGACGTTCTCAATAATCAGAT
B5_cftr_85_Dla20	CGGTGTGGCCAGCTCGAGTCAGCCTaaCTACCCTACAAATCCAAT
B5_cftr_85_Dla20	CTCACTCCCAATCTCTATaaTCTCAGATGGAAGGTCAATGAACTT
B5_cftr_85_Dla20	AGTCTTTGCCTTTGTCTGGTTTGGGaaCTACCCTACAAATCCAAT
B5_cftr_85_Dla20	CTCACTCCCAATCTCTATaaATCCACTGCAATGCTGGTGGCAACA
B5_cftr_85_Dla20	CACCCGGTCAACCGAACGCATCATTaaCTACCCTACAAATCCAAT
B5_cftr_85_Dla20	CTCACTCCCAATCTCTATaaGCCAGGCATATGATGATACCAATCT
B5_cftr_85_Dla20	CACTGAAAGGTGCCGAGAATGAGCAaaCTACCCTACAAATCCAAT
B5_cftr_85_Dla20	CTCACTCCCAATCTCTATaaCTATCCAGGCGGCCAGCGTGAAAAA
B5_cftr_85_Dla20	CCGGTTTATCCTGGTTGGTTCCTACaaCTACCCTACAAATCCAAT
B5_cftr_85_Dla20	CTCACTCCCAATCTCTATaaGAACCATCGGAGAGTGGACAAGTAG
B5_cftr_85_Dla20	GACGAAGAGGATGTCGGCGCGGAAGaaCTACCCTACAAATCCAAT
B5_cftr_85_Dla20	CTCACTCCCAATCTCTATaaGTCTTGTGGAAAAGGGCCTCGAAGT
B5_cftr_85_Dla20	AACCAGGTGGCCGTGTGGGTGTTGAaaCTACCCTACAAATCCAAT
B5_cftr_85_Dla20	CTCACTCCCAATCTCTATaaACAAACCCTTCAGAGACATGATGAG
B5_cftr_85_Dla20	CCTGTCGCTCGAAAGCCCTGATGGTaaCTACCCTACAAATCCAAT
B5_cftr_85_Dla20	CTCACTCCCAATCTCTATaaCTCCAGCTGTTTAAGCTGTTGACCC
B5_cftr_85_Dla20	CGAGAAAATGGGGCTCCGGGCTTCTaaCTACCCTACAAATCCAAT
B5_cftr_85_Dla20	CTCACTCCCAATCTCTATaaAAAATAATGGCCAGGGGAGTAGCAG
B5_cftr_85_Dla20	CGGAGAAAGTACTTCCTCATCACAAaaCTACCCTACAAATCCAAT
B5_cftr_85_Dla20	CTCACTCCCAATCTCTATaaCCACAAGAATACATCCAACCACCAC
B5_cftr_85_Dla20	GGAATATATACGGCCGCACAATGGAaaCTACCCTACAAATCCAAT
B5_cftr_85_Dla20	CTCACTCCCAATCTCTATaaGAGAGGAAGCATGTCGTCTATTGTG
B5_cftr_85_Dla20	TGTCAGCTGGACAAAGTCAAACATGaaCTACCCTACAAATCCAAT
B5_cftr_85_Dla20	CTCACTCCCAATCTCTATaaCGGCCTGTCTTCATAGTGTTGAGTA
B5_cftr_85_Dla20	ATATCTTTGGTGAATCTATTCATGAaaCTACCCTACAAATCCAAT
B5_cftr_85_Dla20	CTCACTCCCAATCTCTATaaACAAACGGAAGACCTCTGAAAAATC
B5_cftr_85_Dla20	TTTTTGGAGATGGTGATGGTTGTGTaaCTACCCTACAAATCCAAT
B5_cftr_85_Dla20	CTCACTCCCAATCTCTATaaCATATATGTAGAGAATGTAATAGCT
B5_cftr_85_Dla20	TCGCGAGGAGGCTCTCTGACGTGGCaaCTACCCTACAAATCCAAT
B5_cftr_85_Dla20	CTCACTCCCAATCTCTATaaTTGTCCAGATGAAGACGCGTTGGAG
B5_cftr_85_Dla20	TGTGGGAGTCACAGTGATGGCATATaaCTACCCTACAAATCCAAT
B5_cftr_85_Dla20	CTCACTCCCAATCTCTATaaTGTTCCTCTCTCCAAAGTTCATCGG
B5_cftr_85_Dla20	TTTGTCATGTTTGGCTCAGATCGTTaaCTACCCTACAAATCCAAT
B5_cftr_85_Dla20	CTCACTCCCAATCTCTATaaCAATCTCAATTGCAGCAATAAAGAG
B5_cftr_85_Dla20	TCAGAAAAATCCCTGCTACAGATCCaaCTACCCTACAAATCCAAT
B5_cftr_85_Dla20	CTCACTCCCAATCTCTATaaATTATTTGACACATATCTGACGTAT
B5_cftr_85_Dla20	GAAGATCAGAACATAAAGAAGGCTTaaCTACCCTACAAATCCAAT
B5_cftr_85_Dla20	CTCACTCCCAATCTCTATaaTCTATTTCATCAATTTCATCAGTTA
B5_cftr_85_Dla20	TTCCACTTTGTCGTCTCGAATGTTTaaCTACCCTACAAATCCAAT
B5_cftr_85_Dla20	CTCACTCCCAATCTCTATaaTGCCAGTCATGTCATACGTGCTGTC
B5_cftr_85_Dla20	ATGCCTCAATGTTTTCTTCCTCCAGaaCTACCCTACAAATCCAAT
B5_cftr_85_Dla20	CTCACTCCCAATCTCTATaaAGATGCCAGTTCACTCTGAGGCACG
B5_cftr_85_Dla20	TAGTCGGCGAGTGTAGATGTCCAGCaaCTACCCTACAAATCCAAT
B5_cftr_85_Dla20	CTCACTCCCAATCTCTATaaAGGTGCTCGCGACGACCCTGGCCCT
B5_pbx3a_24_Dla20	CTCACTCCCAATCTCTATaaGTTTGTTCCCTCTATAGGAGACGTG
B5_pbx3a_24_Dla20	TCAGTTAGAGGTATCTGAGTGAATGaaCTACCCTACAAATCCAAT
B5_pbx3a_24_Dla20	CTCACTCCCAATCTCTATaaACGCCATTACCATTCAGGCCATGAG
B5_pbx3a_24_Dla20	GATGACGGAGTGACGGCATCATGCCaaCTACCCTACAAATCCAAT
B5_pbx3a_24_Dla20	CTCACTCCCAATCTCTATaaCACTGTAACCCAATGACTGGCCGAT
B5_pbx3a_24_Dla20	TGTAAAGTGGGTTTCCCCGCAGACCaaCTACCCTACAAATCCAAT
B5_pbx3a_24_Dla20	CTCACTCCCAATCTCTATaaCTGGTATGACCCGTTCAGACTGGAC
B5_pbx3a_24_Dla20	GTGACGTATGGAGTCTCCCTGATTGaaCTACCCTACAAATCCAAT
B5_pbx3a_24_Dla20	CTCACTCCCAATCTCTATaaAAACTGTGTGAACCTGAAGTACCGG
B5_pbx3a_24_Dla20	CTCATAAACAAGTCTCCTGAACCTGaaCTACCCTACAAATCCAAT
B5_pbx3a_24_Dla20	CTCACTCCCAATCTCTATaaTGTTCTGCACTGCAGCCGCTACAGC
B5_pbx3a_24_Dla20	TGGGTGTTGCGGGCGAGTTGTTCTGaaCTACCCTACAAATCCAAT
B5_pbx3a_24_Dla20	CTCACTCCCAATCTCTATaaGTACAGATTTGCCTCCTCCTGGAAC
B5_pbx3a_24_Dla20	AGCCGCCGTCACTGCCGTCTTCGCTaaCTACCCTACAAATCCAAT
B5_pbx3a_24_Dla20	CTCACTCCCAATCTCTATaaTTATTACCAAACCAGTTCGACACCT
B5_pbx3a_24_Dla20	CCGATGTTCTTCTTATAGCGAATACaaCTACCCTACAAATCCAAT
B5_pbx3a_24_Dla20	CTCACTCCCAATCTCTATaaGCTCCTCTTTGGCCTCTTCGCTGGG
B5_pbx3a_24_Dla20	AAACCGTAATGGCACATTTCTTGGCaaCTACCCTACAAATCCAAT
B5_pbx3a_24_Dla20	CTCACTCCCAATCTCTATaaCTCGTTCAGGATCTCCGTCGCCTGC
B5_pbx3a_24_Dla20	AGGGTTACTGAGGTGAGAGTAGAAAaaCTACCCTACAAATCCAAT
B5_pbx3a_24_Dla20	CTCACTCCCAATCTCTATaaTCGAGGAATCGTGAGCGCAGGATCA
B5_pbx3a_24_Dla20	CTGAAGTTGCGTCTTTTCCTCCTGGaaCTACCCTACAAATCCAAT
B5_pbx3a_24_Dla20	CTCACTCCCAATCTCTATaaGCATCTGGATGGAGCTGAACTTGCG
B5_pbx3a_24_Dla20	CAGCTTCACAGGTGCTCTGCTTGAGaaCTACCCTACAAATCCAAT
B5_pbx3a_24_Dla20	CTCACTCCCAATCTCTATaaTTTGGGGGAAATGGGTCGAGTGCGA
B5_pbx3a_24_Dla20	GATGATGTTCACCATGCGCTCGATCaaCTACCCTACAAATCCAAT
B5_pbx3a_24_Dla20	CTCACTCCCAATCTCTATaaGTAGTGAACTCGTTACACGCCTGCT
B5_pbx3a_24_Dla20	TGTTCCCTCAACAGGTTCATCACATaaCTACCCTACAAATCCAAT
B5_pbx3a_24_Dla20	CTCACTCCCAATCTCTATaaGTCTGATCTGGCTGAGTTTGGCTCT
B5_pbx3a_24_Dla20	ATTTCTCCAGCTCCGTGTGGTAGATaaCTACCCTACAAATCCAAT
B5_pbx3a_24_Dla20	CTCACTCCCAATCTCTATaaTCCGACTCCCACTGCTGCTGTAGCC
B5_pbx3a_24_Dla20	ATCCGAGTGCTCGATGGAGTTGTCAaaCTACCCTACAAATCCAAT
B5_pbx3a_24_Dla20	CTCACTCCCAATCTCTATaaTCAGGCCCGGACACGCCCTCCGCCA
B5_pbx3a_24_Dla20	GCAACCGCCGCAGCCCCGCTCCCTTaaCTACCCTACAAATCCAAT
B5_pbx3a_24_Dla20	CTCACTCCCAATCTCTATaaGATCTGTAGGTTCCTCATCCTGACT
B5_pbx3a_24_Dla20	GCATGTTATCCAGACGCATGAGCTGaaCTACCCTACAAATCCAAT
B5_pbx3a_24_Dla20	CTCACTCCCAATCTCTATaaGATTTCGCAGAGCACGCTGAAGAGA
B5_pbx3a_24_Dla20	GCGCATGCTCAGACCTGTTTTCTCTaaCTACCCTACAAATCCAAT
B5_pbx3a_24_Dla20	CTCACTCCCAATCTCTATaaGGTCGGTGATGGTCATGATCTGCTG
B5_pbx3a_24_Dla20	TTTTTGCCTGCGCCTCGTCCAGGCTaaCTACCCTACAAATCCAAT
B5_pbx3a_24_Dla20	CTCACTCCCAATCTCTATaaGTCATGAGGCGCCGGTAAGGACAGC
B5_pbx3a_24_Dla20	AATGTCTCCGATGTCCTGCTGTTTTaaCTACCCTACAAATCCAAT
B5_pbx3a_24_Dla20	CTCACTCCCAATCTCTATaaGTCTGCATTAGATGCGTCTGATCCT
B5_pbx3a_24_Dla20	TGTCCGGCGAGGGTCACACCGCCCAaaCTACCCTACAAATCCAAT
B5_pbx3a_24_Dla20	CTCACTCCCAATCTCTATaaCACTCCAGACAGAGAGAAAGAGAGA
B5_pbx3a_24_Dla20	TCTTACAGCGTATTAACGTGTTAAAaaCTACCCTACAAATCCAAT
B5_pbx3a_24_Dla20	CTCACTCCCAATCTCTATaaCAACGCAATCTAAATGATGGATGCG
B5_pbx3a_24_Dla20	ACACGCTGTCCTGACTCCTGAATAGaaCTACCCTACAAATCCAAT
